# Supplementary material for: Genome‐wide association mapping of Hagberg falling number, protein content, test weight, and grain yield in U.K. wheat
Source: Crop Sci. 2022 Mar 4;62(3):965–81. doi: 10.1002/csc2.20692 (PMC9314726; doi:10.1002/csc2.20692)
Supplement: Supplementary file 2 [file CSC2-62-965-s001.xlsx]

## Sheet: Supplemental Table 1
No.	AFP	Variety name	First year on UK RL†	NABIM group	Grain hardness classification‡	Yield (t/ha)	HFN (secs)	Protein (% dry matter)	Test weight (g)
1	4	BOUQUET	1965	4	NA	7.04619	265.16	13.1946	76.5035
2	18	MARIS_RANGER	1966	3	NA	7.1461	192.61	13.0197	76.9985
3	66	MARIS_HUNTSMAN	1969	4	H	7.77426	180.2	12.7983	73.979
4	103	MARIS_FREEMAN	1970	1	NA	7.039	220.92	13.5817	74.5154
5	109	MEGA	1970	4	NA	6.98693	256.78	12.9118	76.3035
6	111	ATOU	1970	4	NA	7.21167	248.86	13.1695	76.8993
7	173	FLANDERS	1973	2	S	7.49103	245.78	13.6071	77.7814
8	178	KINSMAN	1973	4	NA	7.59325	175.54	12.946	75.5487
9	179	HOBBIT	1973	4	S	7.77725	235.59	11.7743	73.548
10	196	SPORTSMAN	1974	4	NA	7.57822	214.67	12.5691	75.9096
11	201	ARMADA	1974	2	H	7.7445	246.87	12.972	76.421
12	230	HUSTLER	1975	4	H	7.78731	237.13	12.0902	72.0824
13	231	BRIGAND	1975	4	S	8.00016	257.33	12.5826	73.7101
14	233	MARDLER	1975	4	H	7.72747	129.65	12.4313	73.6423
15	236	MARKSMAN	NA	2	H	8.11786	264.8	12.3053	69.9211
16	243	AQUILA	1975	4	S	7.90594	257.03	12.3863	76.9983
17	260	ANVIL	NA	NA	NA	7.52223	250.72	12.6985	74.8206
18	265	COPAIN	1976	1	H	7.52527	232.83	13.4509	77.021
19	270	WIZARD	NA	NA	S	7.71962	252.2	12.4574	73.5942
20	271	IONA	1976	NA	NA	7.48195	230.18	12.4684	73.1207
21	273	VILLEIN	NA	4	NA	7.48897	254.47	12.742	73.5924
22	274	BOUNTY	1976	2	H	7.59517	268.95	12.6367	74.9117
23	276	VIRTUE	1976	4	H	8.02616	238.5	12.2802	72.0979
24	287	AVALON	1977	1	H	7.91685	272.25	12.8825	75.0778
25	311	ABELE	1978	3	S	7.94918	207.1	13.0299	77.4791
26	321	NORMAN	1978	3	S	8.36747	180.35	12.1465	72.3448
27	324	MITHRAS	NA	NA	S	8.11674	184.59	12.2437	73.2452
28	325	RAPIER	1978	3	S	8.06787	250.64	12.3907	74.5358
29	364	LONGBOW	1979	3	S	8.32487	176.46	12.0233	74.5101
30	440	GALAHAD	1978	4	S	8.38569	261.36	12.3978	74.6059
31	489	BROCK	1982	4	S	8.66871	230.66	12.1572	76.7399
32	533	MERCIA	1983	1	H	8.17484	260.93	12.7006	78.0202
33	591	HORNET	1984	4	S	8.21948	184.77	12.0601	75.0302
34	607	APOLLO	1985	4	S	8.51456	299.18	12.2838	78.5503
35	628	RIBAND	1985	3	S	9.11626	219.75	11.6913	73.4395
36	670	APOSTLE	1986	2	H	8.33622	288.32	12.8781	77.1936
37	671	PASTICHE	1986	2	H	8.05855	308.14	13.6416	76.8717
38	692	BEAVER	1988	3	S	9.22437	194.6	11.967	73.7805
39	694	HAVEN	1987	4	H	9.26596	203.36	12.0238	73.1937
40	724	EKLA	NA	NA	NA	8.15578	267.96	12.8752	78.1139
41	728	TALON	1988	2	H	8.67487	261.54	12.36	75.3292
42	735	TARA	1988	4	S	8.7045	224.94	11.932	77.7044
43	736	HEREWARD	1988	1	H	8.78617	269.77	12.8999	79.0864
44	759	ADMIRAL	1989	3	S	8.9683	249.19	11.812	75.2328
45	775	ESTICA	1989	4	H	8.90319	221.34	12.3545	76.5632
46	776	WASP	1989	4	S	8.6883	220.36	12.9067	77.4319
47	787	TORFRIDA	1988	4	H	8.91068	277.68	12.3468	76.588
48	808	SPARK	1990	1	H	8.5171	282.45	13.1701	77.8721
49	810	ZODIAC	1990	4	H	9.04338	281.48	12.3934	75.4835
50	817	HUSSAR	1989	4	H	9.1874	259.97	11.5063	77.1514
51	818	BRIGADIER	1990	4	H	9.30926	223.03	11.555	75.0839
52	828	HUNTER	1990	4	S	9.25543	231.24	12.4282	74.9348
53	833	CADENZA	1990	2	H	8.59021	268.45	12.8941	76.073
54	847	FLAME	1991	4	H	9.02506	268.71	12.1941	77.1315
55	856	LYNX*	1991	2	H	9.37591	137.59	12.8171	75.2173
56	858	RIALTO	1991	2	H	9.40937	231.27	12.4985	77.8201
57	867	PROPHET	1991	2	H	8.63869	225.25	12.6786	76.8237
58	878	BEAUFORT	1995	4	H	9.58176	198.44	11.9772	77.0152
59	881	ENCORE	1992	3	S	9.32973	226.53	12.1081	76.0539
60	882	CONSORT	1992	3	S	9.35062	243.8	11.6923	76.2358
61	886	TURPIN	NA	4	H	9.19058	196.11	12.1907	75.7823
62	931	CAXTON	1995	2	H	9.02172	243.15	12.2799	76.0541
63	932	REAPER	1995	4	H	9.425	268.99	12.0573	75.7059
64	933	RALEIGH	NA	4	H	9.45132	195.1	11.7617	74.9092
65	939	CHARGER	1995	2	H	9.40145	246.37	11.9887	76.2561
66	943	GALATEA	NA	NA	NA	8.8426	246.52	12.1504	75.2439
67	946	CHIANTI	NA	4	H	9.4473	237.92	11.8843	76.7295
68	954	CROFTER	1993	NA	S	9.27743	167.38	11.8146	76.5126
69	967	ABBOT	1994	2	H	9.06679	294.75	12.8152	77.0106
70	970	IMPALA	1994	NA	NA	9.07019	275.35	12.4143	76.2696
71	973	MADRIGAL	1994	4	S	9.55988	226	11.7907	76.6356
72	978	HARRIER	1994	4	S	9.36387	169.74	11.8328	76.0603
73	980	MALACCA	1994	1	H	9.19116	322.99	12.3568	74.8944
74	983	EQUINOX	1994	4	H	9.65095	241.48	11.8672	74.0927
75	1029	BLAZE	1995	NA	S	9.65205	231.35	11.7667	76.7822
76	1030	CANTATA	1995	2	H	9.3553	254.01	11.861	77.3683
77	1031	FALSTAFF	NA	NA	NA	9.62532	276.1	NA	78.5472
78	1033	SAVANNAH	1995	4	H	9.62266	245.7	11.1554	75.9248
79	1035	MAVERICK	1995	NA	H	9.41472	294.78	12.1498	75.3542
80	1039	CHAUCER	1995	NA	H	9.3075	303.49	11.4562	74.714
81	1040	WESTON	NA	NA	NA	9.49923	315.8	11.8793	77.2716
82	1047	KRAKATOA	1995	NA	NA	9.31275	294.44	12.4943	76.0808
83	1048	WELLINGTON	NA	NA	NA	9.58658	199.99	NA	74.2832
84	1070	CLAIRE	1996	3	S	9.76046	258.69	11.7997	76.4301
85	1092	SHAMROCK	1996	1	H	9.26542	255.59	12.5522	78.8394
86	1100	BUCHAN	1996	4	S	9.49927	263.47	11.5885	77.8732
87	1111	AARDVARK	1996	4	H	9.70787	184.55	12.4001	75.7147
88	1126	ECLIPSE	NA	NA	S	9.66355	281.26	12.207	75.6287
89	1137	BROILER	NA	NA	NA	9.22719	221.77	11.3075	76.1144
90	1147	NAPIER	1997	4	H	9.91914	193.46	11.4831	75.081
91	1153	GENGHIS	1997	NA	H	9.97356	189.97	12.6185	76.2298
92	1156	BRANDO	NA	NA	NA	9.6084	208.42	12.2277	73.7465
93	1200	OPTION	1998	2	H	9.79467	293.96	12.0274	78.121
94	1202	OXBOW	1998	4	H	9.55048	180.39	11.5235	78.2766
95	1205	POTENT	1998	NA	NA	10.0018	167.38	12.7482	75.9966
96	1211	ODYSSEY	1998	NA	NA	9.50868	160.28	11.7178	75.2995
97	1213	EXSEPT	NA	NA	NA	9.96338	289.57	12.4073	78.3239
98	1220	DEBEN	1998	3	S	10.1497	223.97	11.1866	75.9695
99	1223	CANTERBURY	NA	NA	NA	9.74838	148.23	NA	73.8437
100	1224	CYBER	NA	NA	NA	10.0492	116.92	NA	74.3363
101	1227	BISCAY	1998	4	H	9.95289	302.1	11.4956	76.7854
102	1257	RICHMOND	1999	4	H	9.97907	270.53	11.839	78.1921
103	1258	CHATSWORTH	1999	2	H	9.51505	300.59	12.2991	76.9926
104	1262	MACRO	1999	4	H	9.85943	261.47	11.6286	74.0899
105	1263	FENDER	1999	NA	H	9.22834	350.84	12.3909	76.0877
106	1266	ACCESS	1999	4	H	9.87137	199	11.0786	75.0286
107	1278	PHLEBAS	1999	4	H	9.79576	170.23	11.6437	74.17
108	1281	XI19	1999	1	H	9.92952	302.75	11.633	75.6669
109	1282	SOLSTICE*	1999	2	H	9.81709	287.75	12.2298	78.0025
110	1286	STORM	1999	4	S	9.81587	310.37	11.9829	75.4201
111	1326	TELLUS	2000	NA	H	9.546	303.2	11.9694	77.3649
112	1327	BRUNEL	2000	NA	NA	9.68866	302.49	11.632	75.2749
113	1330	ROBIGUS	2000	3	S	10.2267	217.92	11.6271	76.0802
114	1335	SCORPION_25	2000	2	H	9.88943	328.59	11.8298	76.8514
115	1336	WARLOCK_24	2000	NA	NA	9.82131	298.88	11.6843	75.2142
116	1343	CARLTON	2000	NA	NA	9.6726	234.04	11.9344	77.1181
117	1353	GOODWILL	NA	NA	NA	9.78625	273.76	11.5598	74.9838
118	1376	EINSTEIN	2000	2	H	10.1743	287.46	11.9367	76.877
119	1380	ARRAN	2000	NA	NA	9.456	209.32	11.4435	75.6856
120	1388	CORDIALE	2001	2	H	9.79121	324.72	12.2919	78.6597
121	1392	QUEST	2001	NA	NA	9.68698	199	11.3272	73.333
122	1395	SENATOR	2001	NA	NA	9.83591	334.86	11.7422	75.4234
123	1411	DICKSON	2001	3	S	9.82377	272.61	11.4591	76.9817
124	1414	VECTOR	2001	4	H	9.88814	307.23	11.8599	77.0539
125	1426	ISTABRAQ	2001	4	S	10.2266	217.29	11.0986	77.8476
126	1427	NIJINSKY	2001	3	S	9.8254	231.2	11.7399	74.383
127	1443	HERITAGE	2001	NA	NA	9.67786	248.11	11.8887	73.4347
128	1447	BENTLEY	2001	NA	NA	9.87055	270.88	11.6212	78.6467
129	1449	WELFORD	2001	4	H	9.86207	270.48	11.5578	74.2208
130	1462	AMBROSIA	2002	4	S	10.2051	207.15	11.5665	76.8916
131	1468	DEFENDER	2002	NA	NA	10.0383	265.74	12.1075	77.8646
132	1477	ATLANTA	2002	3	NA	10.1421	308.88	11.8028	75.4728
133	1482	GLASGOW	2002	4	S	10.3083	192.3	11.0951	75.9576
134	1502	BROMPTON	2002	4	H	10.1265	240.74	11.5814	73.4451
135	1512	EXETER	2002	NA	NA	9.91295	313.41	11.5772	76.3949
136	1541	PIRANHA	2003	NA	NA	9.90879	272.35	11.7717	76.5807
137	1542	DIRECTOR	2003	NA	NA	9.93296	240.49	11.5666	77.4224
138	1545	ZEBEDEE	2003	3	S	9.97461	273.29	11.5426	74.1575
139	1546	GATSBY	2003	4	S	10.0331	248.12	11.8358	75.9458
140	1549	FASTNET	2003	NA	NA	10.0694	164.1	11.5122	76.8939
141	1550	DOVER	2003	NA	NA	9.67103	310.76	12.6299	76.1053
142	1561	HYPERION	2003	4	S	10.0593	244.97	12.201	77.6196
143	1564	ALCHEMY	2003	4	S	10.4169	263.91	11.7191	76.9349
144	1577	HURLEY	2003	1	NA	8.92307	290.87	13.286	77.8434
145	1599	BATTALION	2004	2	H	10.3595	244.56	12.1764	75.564
146	1621	GULLIVER	2004	2	NA	10.0873	281.58	12.4694	76.57
147	1625	BENEDICT	2004	4	NA	10.4266	229.44	12.0694	76.5415
148	1649	SAHARA	2004	4	H	10.3379	227.32	11.0814	78.2041
149	1652	HUMBER	2004	4	H	10.1118	313.37	11.7168	76.5414
150	1658	OAKLEY	2004	4	H	10.4238	185.74	11.0618	74.7674

## Sheet: Supplemental Table 2
Trait	Random term model used to estimate BLUEs*	P-value for significance of variety effect
Yield	Year+Management+TrialID+Variety x Management+Year x Management+error	<0.001
Protein	Management+Year+TrialID+Management x Year+Variety x Management+Variety x Year+error	<0.001
TW	Management + Year + TrialID + Management x Year + Variety x Management + Variety x Year + error	<0.001
HFN	Management + TrialID + Year + Management x Year + Variety x Year + Variety x Management + error	<0.001

## Sheet: Supplemental Table 3
	HFN	Protein	TW	Yield	1B/1R
HFN	1	0.3466	0.0002	0.2879	0.0183
Protein	0.08	1	0.1853	0	0.0003
TW	0.3	0.11	1	0.0124	0.3144
Yield	0.09	-0.71	0.2	1	0.0004
1B/1R	-0.19	-0.3	0.08	0.29	1

## Sheet: Supplemental Table 4
QTL H2	R2	Power
0.4	1	0.999999
0.4	0.9	0.9
0.4	0.8	0.8
0.4	0.7	0.7
0.4	0.6	0.6
0.4	0.5	0.5
0.4	0.4	0.4
0.4	0.3	0.3
0.4	0.2	0.2
0.4	0.15	0.15
0.4	0.01	0.01
0.3	1	0.997501
0.3	0.9	0.89775
0.3	0.8	0.798
0.3	0.7	0.69825
0.3	0.6	0.5985
0.3	0.5	0.49875
0.3	0.4	0.399
0.3	0.3	0.29925
0.3	0.2	0.1995
0.3	0.15	0.149625
0.3	0.01	0.009975
0.2	1	0.806066
0.2	0.9	0.72546
0.2	0.8	0.644853
0.2	0.7	0.564246
0.2	0.6	0.48364
0.2	0.5	0.403033
0.2	0.4	0.322427
0.2	0.3	0.24182
0.2	0.2	0.161213
0.2	0.15	0.12091
0.2	0.01	0.008061
0.1	1	0.109146
0.1	0.9	0.098231
0.1	0.8	0.087316
0.1	0.7	0.076402
0.1	0.6	0.065487
0.1	0.5	0.054573
0.1	0.4	0.043658
0.1	0.3	0.032744
0.1	0.2	0.021829
0.1	0.15	0.016372
0.1	0.01	0.001091
0.05	1	0.005589
0.05	0.9	0.00503
0.05	0.8	0.004471
0.05	0.7	0.003913
0.05	0.6	0.003354
0.05	0.5	0.002795
0.05	0.4	0.002236
0.05	0.3	0.001677
0.05	0.2	0.001118
0.05	0.15	0.000838
0.05	0.01	5.6e-05
0.01	1	1.6e-05
0.01	0.9	1.6e-05
0.01	0.8	1.4e-05
0.01	0.7	1.3e-05
0.01	0.6	1.1e-05
0.01	0.5	1e-05
0.01	0.4	8e-06
0.01	0.3	6e-06
0.01	0.2	5e-06
0.01	0.15	3e-06
0.01	0.01	2e-06

## Sheet: Supplemental Table 5
Trait	SNP	Chromosome	cM (0dp)	log10P	Marker R2	Allele	Effect	Allele_Frequency
HFN	BobWhite_rep_c61884_158	3B	126	0.702174	0.01127	A	11.9201	0.291391
HFN	BS00009677_51	8K	3756	0.985102	0.01814	A	13.3192	0.245033
HFN	BS00013584_51	3A	90	0.0776016	0.00028926	A	-2.1721	0.284768
HFN	BS00022353_51	8K	412	1.39019	0.0288	A	-16.982	0.291391
HFN	BS00056147_51	5B	51	0.337535	0.00371	A	-7.5502	0.152318
HFN	BS00062731_51	5B	168	0.985437	0.01814	A	-14.886	0.264901
HFN	BS00064572_51	7B	95	0.20949	0.00169	A	-4.9737	0.172185
HFN	BS00064611_51b	8K	3757	0.420537	0.00525	A	7.57531	0.331126
HFN	BS00110292_51	3B	125	0.702174	0.01127	A	11.9201	0.291391
HFN	Excalibur_c47654_70	8K	1397	0.0232283	2.8927e-05	A	0.5918	0.278146
HFN	IAAV2328	5A	182	0.52077	0.00727	A	-9.6262	0.298013
HFN	IACX7443	8K	3758	0.0930457	0.00040408	A	-2.1394	0.284768
HFN	Ku_c24974_674	3B	218	0.0175207	1.6665e-05	A	0.44645	0.304636
HFN	RAC875_c18490_1903	6A	269	0.460723	0.00604	A	9.3788	0.225166
HFN	TA003281_2379	3A	90	0.0776016	0.00028926	A	-2.1721	0.284768
HFN	Tdurum_contig75476_167	1A	21	0.00672253	2.5134e-06	A	-0.16808	0.271523
HFN	wsnp_Ex_c19319_28253742	4B	137	1.23232	0.02455	A	18.3772	0.344371
HFN	wsnp_Ex_c23618_32855041	5D	153	0.0643215	0.00020387	A	1.43711	0.291391
HFN	wsnp_Ex_c9301_15450818	8K	3759	0.0930457	0.00040408	A	-2.1394	0.284768
HFN	BS00008445_51	7D	29	0.250148	0.00228	A	5.09986	0.278146
HFN	BS00009600_51	6A	275	0.085641	0.00034703	A	2.27485	0.225166
HFN	BS00021727_51b	8K	3761	0.0188567	1.9246e-05	A	0.46225	0.245033
HFN	BS00068331_51	5D	181	0.0812622	0.00031501	A	-2.2722	0.172185
HFN	Excalibur_c24391_321	3B	57	0.434506	0.00552	A	8.95619	0.298013
HFN	Excalibur_c4372_262	2B	317	0.210032	0.0017	A	5.10635	0.211921
HFN	Excalibur_rep_c110501_525	3A	217	0.421189	0.00526	A	8.44227	0.198675
HFN	Kukri_c6412_124	5D	181	0.0812622	0.00031501	A	-2.2722	0.172185
HFN	wsnp_Ex_c29648_38653281	6A	249	0.553898	0.00797	A	-9.2809	0.311258
HFN	wsnp_Ex_c9971_16412615	8K	3515	0.95456	0.01737	A	14.0138	0.284768
HFN	BS00000137_51	5B	145	0.790995	0.01336	A	-13.037	0.231788
HFN	BS00010796_51	7A	56	0.275675	0.00268	A	-5.6236	0.304636
HFN	BS00022017_51	5B	144	0.790995	0.01336	A	-13.037	0.231788
HFN	BS00031820_51	8K	525	1.32827	0.02712	A	-17.282	0.264901
HFN	BS00066144_51	8K	3762	0.0643618	0.00020411	A	-1.5321	0.278146
HFN	BS00078414_51	1B	300	0.727439	0.01186	A	12.2239	0.304636
HFN	BS00090969_51	3B	57	0.334766	0.00366	A	-6.5004	0.337748
HFN	CAP7_c10772_156	6B	10	0.170111	0.00119	A	-3.6042	0.245033
HFN	Ex_c12369_363	8K	1118	0.00307262	5.2951e-07	A	-0.082033	0.264901
HFN	Excalibur_c17004_1396	1A	225	0.0453909	0.00010544	A	1.15719	0.298013
HFN	Excalibur_c25368_372	1B	104	2.08619	0.04853	A	-24.246	0.311258
HFN	IAAV5858	1B	104	2.08619	0.04853	A	-24.246	0.311258
HFN	RAC875_c43893_213	3B	123	0.438017	0.00559	A	8.40105	0.271523
HFN	RFL_Contig854_2253	7A	106	0.164366	0.00112	A	3.70092	0.317881
HFN	Tdurum_contig47006_2711	1A	225	0.0453909	0.00010544	A	1.15719	0.298013
HFN	Tdurum_contig81460_347	8K	3763	0.00899999	4.4823e-06	A	0.24888	0.218543
HFN	wsnp_BE444144D_Ta_1_1	2D	98	0.353195	0.00399	A	6.96654	0.231788
HFN	wsnp_BE446672B_Ta_2_1	1B	350	0.266739	0.00254	A	6.10985	0.18543
HFN	wsnp_CAP12_c1503_764765	2D	63	0.130616	0.00074539	A	-2.6804	0.311258
HFN	wsnp_Ex_c2054_3852564	8K	3295	1.32827	0.02712	A	-17.282	0.264901
HFN	wsnp_Ex_c2689_4986791	8K	3340	0.0706373	0.00024287	A	1.72605	0.238411
HFN	wsnp_Ex_c28973_38050405	6A	249	0.509157	0.00702	A	-8.7792	0.304636
HFN	wsnp_Ex_c8409_14170476	3A	46	0.250287	0.00228	A	5.02601	0.284768
HFN	wsnp_Ku_rep_c104021_90610162	5B	146	0.790995	0.01336	A	-13.037	0.231788
HFN	BobWhite_c12355_1548	7B	225	0.79588	0.01348	A	13.1333	0.225166
HFN	BobWhite_c19327_314	1B	70	0.429002	0.00541	A	8.3343	0.218543
HFN	BobWhite_c3995_536	5B	146	0.790995	0.01336	A	-13.037	0.231788
HFN	BobWhite_rep_c63710_181	8K	238	0.367158	0.00424	A	7.36786	0.258278
HFN	BS00004377_51	6A	127	0.387884	0.00463	A	7.9659	0.198675
HFN	BS00063785_51	5B	60	0.0560754	0.00015747	A	-1.7221	0.13245
HFN	BS00084846_51	6A	126	0.387884	0.00463	A	7.9659	0.198675
HFN	CAP7_c3606_441	6A	127	0.387884	0.00463	A	7.9659	0.198675
HFN	Excalibur_c37910_276	5B	265	0.187481	0.0014	A	-4.5989	0.251656
HFN	GENE_0387_81	1B	104	1.82857	0.04107	A	-22.841	0.298013
HFN	GENE_4225_254	8K	3764	1.04479	0.01966	A	-14.752	0.298013
HFN	IACX11320	1B	220	0.17067	0.00119	A	-3.8111	0.258278
HFN	IACX5935	2D	85	0.0665481	0.00021728	A	-1.7208	0.238411
HFN	IACX6453	6A	127	0.387884	0.00463	A	7.9659	0.198675
HFN	Kukri_c1106_1489	8K	1916	0.315442	0.00333	A	-6.5518	0.238411
HFN	Kukri_c16463_584	6A	127	0.387884	0.00463	A	7.9659	0.198675
HFN	Kukri_c22893_1651	6A	127	0.387884	0.00463	A	7.9659	0.198675
HFN	Kukri_c46447_1738	7B	225	0.79588	0.01348	A	13.1333	0.225166
HFN	Kukri_c47349_450	5B	49	0.337535	0.00371	A	-7.5502	0.152318
HFN	RAC875_c2105_740	5B	149	0.790995	0.01336	A	-13.037	0.231788
HFN	RFL_Contig2815_1305	6A	24	0.852046	0.01483	A	14.2966	0.271523
HFN	Tdurum_contig50845_215	1A	22	0.00257866	3.7278e-07	A	0.06513	0.258278
HFN	wsnp_BQ171683B_Ta_2_1	8K	3164	1.19641	0.0236	A	21.0239	0.15894
HFN	wsnp_Ex_c13352_21044607	6B	57	0.350324	0.00394	A	6.51461	0.225166
HFN	wsnp_Ex_c35465_43610634	6A	126	0.387884	0.00463	A	7.9659	0.198675
HFN	wsnp_Ex_c52577_56128947	6A	127	0.387884	0.00463	A	7.9659	0.198675
HFN	wsnp_Ex_c54092_57099525	5B	145	0.790995	0.01336	A	-13.037	0.231788
HFN	wsnp_Ex_c56866_58816359	5B	146	0.790995	0.01336	A	-13.037	0.231788
HFN	wsnp_Ex_c8011_13584847	6B	57	0.350324	0.00394	A	6.51461	0.225166
HFN	BobWhite_c48730_575	5B	147	1.07613	0.02046	A	-16.207	0.231788
HFN	BS00007429_51	7A	113	0.404052	0.00493	A	-8.1924	0.264901
HFN	BS00024786_51	7A	151	0.0571341	0.00016315	A	1.39864	0.245033
HFN	BS00025305_51	7B	225	0.79588	0.01348	A	13.1333	0.225166
HFN	BS00054690_51	5A	63	1.37345	0.02834	A	-21.135	0.245033
HFN	BS00064371_51	5A	63	1.37345	0.02834	A	-21.135	0.245033
HFN	BS00078572_51	5A	63	1.37345	0.02834	A	-21.135	0.245033
HFN	BS00079532_51	5A	63	1.37345	0.02834	A	-21.135	0.245033
HFN	BS00022509_51	8K	426	0.0920407	0.00039613	A	-3.7754	0.927152
HFN	BS00080239_51	2D	99	0.443601	0.0057	A	8.24029	0.245033
HFN	BS00093252_51	3A	299	1.12361	0.02169	A	16.6711	0.278146
HFN	Ex_c22089_1077	6A	108	0.026535	3.7483e-05	A	0.71658	0.205298
HFN	GENE_0522_336	1B	70	0.295472	0.003	A	6.07911	0.238411
HFN	GENE_4868_140	5B	265	0.187481	0.0014	A	-4.5989	0.251656
HFN	IAAV5469	5B	58	0.206503	0.00165	A	-5.3961	0.145695
HFN	IAAV9150	6A	10	0.0441199	9.9864e-05	A	1.02623	0.284768
HFN	Jagger_c4425_128	5A	63	1.37345	0.02834	A	-21.135	0.245033
HFN	Kukri_c106476_87	7A	113	0.404052	0.00493	A	-8.1924	0.264901
HFN	Kukri_c3009_1702	6A	10	0.0441199	9.9864e-05	A	1.02623	0.284768
HFN	BS00027465_51	8K	504	0.0920407	0.00039613	A	-3.7754	0.927152
HFN	Kukri_c34553_110	2B	314	0.170915	0.0012	A	4.36407	0.205298
HFN	Kukri_c49670_857	2D	97	0.443601	0.0057	A	8.24029	0.245033
HFN	RAC875_c323_195	5A	62	1.37345	0.02834	A	-21.135	0.245033
HFN	RAC875_c323_257	5A	63	1.37345	0.02834	A	-21.135	0.245033
HFN	RAC875_c37412_171	5A	63	1.37345	0.02834	A	-21.135	0.245033
HFN	RAC875_c45650_178	5A	63	1.37345	0.02834	A	-21.135	0.245033
HFN	RAC875_c46007_340	2D	96	0.443601	0.0057	A	8.24029	0.245033
HFN	RAC875_c5057_305	5A	63	1.37345	0.02834	A	-21.135	0.245033
HFN	RAC875_c5699_352	5A	63	1.37345	0.02834	A	-21.135	0.245033
HFN	RAC875_c60415_154	5A	63	1.37345	0.02834	A	-21.135	0.245033
HFN	BS00027466_51	8K	505	0.0920407	0.00039613	A	-3.7754	0.927152
HFN	RFL_Contig3271_810	7A	113	0.404052	0.00493	A	-8.1924	0.264901
HFN	RFL_Contig385_761	2B	314	0.170915	0.0012	A	4.36407	0.205298
HFN	RFL_Contig4646_564	5A	63	1.37345	0.02834	A	-21.135	0.245033
HFN	RFL_Contig5170_330	6A	11	0.0441199	9.9864e-05	A	1.02623	0.284768
HFN	Tdurum_contig42203_4051	5A	63	1.37345	0.02834	A	-21.135	0.245033
HFN	wsnp_Ex_c23509_32746909	5A	63	1.37345	0.02834	A	-21.135	0.245033
HFN	wsnp_Ex_c36242_44232305	2A	104	0.420228	0.00524	A	-7.3839	0.238411
HFN	wsnp_Ex_c4063_7344641	3B	81	0.121955	0.00065947	A	-2.7107	0.231788
HFN	wsnp_Ex_c5123_9087869	2B	262	0.119432	0.00063524	A	-3.452	0.172185
HFN	wsnp_JD_c9771_10559815	5A	63	1.37345	0.02834	A	-21.135	0.245033
HFN	wsnp_Ku_c3826_7020810	8K	3659	0.206503	0.00165	A	-5.3961	0.145695
HFN	wsnp_Ku_c644_1332610	5A	63	1.37345	0.02834	A	-21.135	0.245033
HFN	wsnp_Ku_c9901_16493072	2B	261	0.119432	0.00063524	A	-3.452	0.172185
HFN	wsnp_Ra_rep_c105791_89683548	5A	63	1.37345	0.02834	A	-21.135	0.245033
HFN	BS00031903_51	8K	526	0.269323	0.00258	A	-6.2193	0.225166
HFN	BS00073015_51	5B	148	1.39212	0.02885	A	-19.635	0.225166
HFN	BS00091766_51	8K	852	0.658308	0.01027	A	10.0117	0.251656
HFN	BS00094923_51b	8K	3766	0.546865	0.00782	A	9.07601	0.317881
HFN	CAP12_c2701_221	6A	178	1.21954	0.02421	A	17.6988	0.231788
HFN	Excalibur_c17456_428	2D	86	0.0665481	0.00021728	A	-1.7208	0.238411
HFN	BS00032381_51	2B	347	2.31605	0.05532	A	-51.876	0.927152
HFN	Excalibur_c56046_379	6B	124	0.401888	0.00489	A	8.08597	0.298013
HFN	IAAV3683	8K	1649	2.4908	0.06058	A	-26.416	0.304636
HFN	IAAV8779	8K	1735	0.658308	0.01027	A	10.0117	0.251656
HFN	IACX1444	2D	87	0.0665481	0.00021728	A	-1.7208	0.238411
HFN	IACX2539	5A	246	1.71783	0.03791	A	-22.43	0.205298
HFN	Kukri_c14906_220	6A	178	1.21954	0.02421	A	17.6988	0.231788
HFN	Kukri_c29204_358	6A	179	1.21954	0.02421	A	17.6988	0.231788
HFN	Kukri_c45015_145	2A	110	0.202726	0.0016	A	-4.5616	0.291391
HFN	Kukri_c63505_174	2D	86	0.0665481	0.00021728	A	-1.7208	0.238411
HFN	RAC875_c12015_576	8K	3767	0.20421	0.00162	A	-5.1199	0.178808
HFN	BS00049071_51	1D	48	1.79561	0.04012	A	41.2906	0.927152
HFN	RAC875_rep_c108908_72	2D	86	0.0665481	0.00021728	A	-1.7208	0.238411
HFN	RAC875_rep_c70613_78	1B	104	1.82857	0.04107	A	-22.841	0.298013
HFN	wsnp_BE443531B_Ta_1_1	1B	79	1.29826	0.02631	A	18.0244	0.251656
HFN	wsnp_Ex_c12219_19526749	2A	110	0.202726	0.0016	A	-4.5616	0.291391
HFN	wsnp_Ex_c12577_20022294	8K	3768	0.100628	0.00046617	A	-2.4612	0.192053
HFN	wsnp_Ex_c19430_28378386	6A	25	0.681603	0.0108	A	12.1205	0.271523
HFN	wsnp_Ku_c21405_31157318	6A	25	0.681603	0.0108	A	12.1205	0.271523
HFN	BobWhite_c23443_337	2B	314	0.170915	0.0012	A	4.36407	0.205298
HFN	BS00002484_51	1B	277	1.0569	0.01997	A	-15.994	0.284768
HFN	BS00010438_51a	8K	3769	0.170915	0.0012	A	4.36407	0.205298
HFN	BS00049072_51	1D	48	1.79561	0.04012	A	41.2906	0.927152
HFN	BS00021684_51	8K	375	1.09178	0.02087	A	19.0512	0.218543
HFN	BS00021708_51	8K	377	0.230099	0.00198	A	-5.55	0.198675
HFN	BS00021860_51	5A	310	1.09178	0.02087	A	19.0512	0.218543
HFN	BS00022220_51	1A	140	0.297337	0.00303	A	6.75168	0.211921
HFN	BS00023072_51	5B	20	0.655019	0.01019	A	-13.521	0.211921
HFN	BS00023138_51	5A	310	1.09178	0.02087	A	19.0512	0.218543
HFN	BS00037002_51	6A	1	0.876867	0.01544	A	14.32	0.284768
HFN	BS00038787_51	7A	189	0.437481	0.00557	A	8.4091	0.225166
HFN	BS00058654_51a	8K	3770	0.626536	0.00955	A	11.3999	0.258278
HFN	BS00063769_51	5B	20	0.655019	0.01019	A	-13.521	0.211921
HFN	BS00066373_51	7A	59	0.114271	0.00058675	A	-2.9228	0.278146
HFN	BS00067398_51	7A	200	0.346836	0.00388	A	6.98151	0.238411
HFN	Excalibur_c54439_276	1B	104	1.82857	0.04107	A	-22.841	0.298013
HFN	IAAV2411	5B	20	0.655019	0.01019	A	-13.521	0.211921
HFN	IAAV5821	3A	149	0.31158	0.00327	A	-6.4313	0.245033
HFN	IAAV8639	5A	310	1.09178	0.02087	A	19.0512	0.218543
HFN	Kukri_c21384_1475	5D	171	0.845667	0.01468	A	16.1277	0.198675
HFN	Kukri_c24939_378a	8K	3771	0.170915	0.0012	A	4.36407	0.205298
HFN	Kukri_c42078_708	8K	2104	0.17499	0.00125	A	-4.2609	0.205298
HFN	Kukri_c5283_1035	2A	248	0.342466	0.0038	A	-6.7081	0.291391
HFN	Kukri_c89383_69	3D	0	0.0474158	0.00011458	A	-1.2089	0.258278
HFN	RAC875_c1858_2693	2B	317	0.170915	0.0012	A	4.36407	0.205298
HFN	RAC875_c63822_185	7A	66	1.09404	0.02092	A	14.4707	0.278146
HFN	Tdurum_contig15659_801	2B	359	1.40594	0.02923	A	19.4305	0.218543
HFN	Tdurum_contig50392_1355	3A	149	0.31158	0.00327	A	-6.4313	0.245033
HFN	Tdurum_contig50667_299	1B	104	1.82857	0.04107	A	-22.841	0.298013
HFN	tplb0062i18_102	1A	3	0.0397766	8.1901e-05	A	0.98939	0.271523
HFN	wsnp_Ex_rep_c66423_64641115	1D	82	0.736269	0.01206	A	14.4537	0.178808
HFN	wsnp_Ex_rep_c69024_67924125	1D	81	0.736269	0.01206	A	14.4537	0.178808
HFN	BobWhite_c2296_94	6A	231	0.146405	0.00091218	A	-3.2318	0.271523
HFN	BS00065386_51	8K	3772	0.0920407	0.00039613	A	-3.7754	0.927152
HFN	BobWhite_c4874_238	6D	203	0.447113	0.00576	A	8.2605	0.238411
HFN	BobWhite_c6998_365	1D	82	0.736269	0.01206	A	14.4537	0.178808
HFN	BS00005062_51	8K	298	0.79588	0.01348	A	13.1333	0.225166
HFN	BS00018028_51	2D	112	0.176552	0.00126	A	-3.753	0.311258
HFN	BS00043083_51	2A	104	0.420228	0.00524	A	-7.3839	0.238411
HFN	BS00066188_51	1D	82	0.736269	0.01206	A	14.4537	0.178808
HFN	BS00067530_51	7B	152	0.332687	0.00363	A	7.54492	0.192053
HFN	BS00078473_51	3D	113	1.26249	0.02536	A	15.9963	0.317881
HFN	CAP11_rep_c6465_98b	8K	3773	0.306247	0.00318	A	7.84491	0.165563
HFN	Ex_c24586_2387	8K	1130	0.062016	0.00019037	A	1.50264	0.258278
HFN	BS00067537_51	8K	693	0.0920407	0.00039613	A	-3.7754	0.927152
HFN	Excalibur_c13572_1025	8K	1203	0.77142	0.01289	A	13.1594	0.264901
HFN	Excalibur_c15309_646	6D	203	0.447113	0.00576	A	8.2605	0.238411
HFN	Excalibur_c30729_152	2B	314	0.170915	0.0012	A	4.36407	0.205298
HFN	Excalibur_c60134_182	7A	66	1.09404	0.02092	A	14.4707	0.278146
HFN	Excalibur_rep_c116073_259	3A	101	0.41713	0.00518	A	7.59033	0.284768
HFN	GENE_0315_211	1D	82	0.736269	0.01206	A	14.4537	0.178808
HFN	GENE_0361_416b	8K	3774	0.893503	0.01585	A	13.5958	0.331126
HFN	GENE_0361_486b	8K	3775	0.893503	0.01585	A	13.5958	0.331126
HFN	IAAV1940	7A	113	0.404052	0.00493	A	-8.1924	0.264901
HFN	IAAV7541	1B	104	1.82857	0.04107	A	-22.841	0.298013
HFN	RAC875_c25834_506	7A	210	0.0449331	0.00010341	A	2.27789	0.933775
HFN	BS00073480_51	3B	270	0.126453	0.00070359	A	-4.737	0.913907
HFN	RAC875_c6837_468	8K	3776	0.266971	0.00254	A	6.2799	0.152318
HFN	RAC875_rep_c106118_339	5A	45	0.181972	0.00133	A	-4.7053	0.15894
HFN	RFL_Contig4186_852	3B	234	0.480238	0.00643	A	-10.388	0.15894
HFN	RFL_Contig697_1463	5B	68	0.00489593	1.3384e-06	A	0.15652	0.139073
HFN	TA001426_0323	4A	67	0.139285	0.00083539	A	-3.1064	0.271523
HFN	TA001453_0801	2A	253	0.893503	0.01585	A	13.5958	0.331126
HFN	Tdurum_contig14075_630	7A	113	0.404052	0.00493	A	-8.1924	0.264901
HFN	Tdurum_contig20214_181	7A	113	0.404052	0.00493	A	-8.1924	0.264901
HFN	Tdurum_contig30517_310	1B	220	0.175868	0.00126	A	-3.9682	0.245033
HFN	Tdurum_contig30517_578	1B	220	0.175868	0.00126	A	-3.9682	0.245033
HFN	BS00075819_51	5B	202	0.689795	0.01099	A	18.6355	0.913907
HFN	Tdurum_contig59953_282	3B	234	0.480238	0.00643	A	-10.388	0.15894
HFN	Tdurum_contig9503_575	6A	232	0.146405	0.00091218	A	-3.2318	0.271523
HFN	wsnp_CAP12_c15_9559	3A	218	0.607075	0.00912	A	11.1861	0.192053
HFN	wsnp_Ex_c10674_17400603	5B	68	0.00489593	1.3384e-06	A	0.15652	0.139073
HFN	wsnp_Ex_c12447_19847242	1D	82	0.736269	0.01206	A	14.4537	0.178808
HFN	wsnp_Ex_c1440_2764269	1B	197	0.0178283	1.7245e-05	A	0.45266	0.271523
HFN	wsnp_Ex_c1440_2764867	1B	197	0.0178283	1.7245e-05	A	0.45266	0.271523
HFN	wsnp_Ex_rep_c66423_64640941	1D	82	0.736269	0.01206	A	14.4537	0.178808
HFN	wsnp_Ex_rep_c66423_64641680	1D	82	0.736269	0.01206	A	14.4537	0.178808
HFN	wsnp_JD_c5659_6814240	1B	180	0.268242	0.00256	A	5.84136	0.271523
HFN	BS00109960_51	6D	12	0.473712	0.0063	A	-19.077	0.933775
HFN	wsnp_Ku_c17177_26216230	1B	104	1.82857	0.04107	A	-22.841	0.298013
HFN	wsnp_Ku_rep_c83972_79348562	1D	82	0.736269	0.01206	A	14.4537	0.178808
HFN	BobWhite_c23950_203	2B	316	0.170915	0.0012	A	4.36407	0.205298
HFN	BS00022178_51	1D	37	0.0518512	0.0001358	A	-1.6823	0.139073
HFN	BS00067096_51	8K	685	0.181972	0.00133	A	-4.7053	0.15894
HFN	CAP7_c9506_174	8K	3777	0.0575256	0.00016526	A	-1.4704	0.231788
HFN	CAP8_c5989_151	8K	1054	0.088411	0.00036793	A	-2.4478	0.18543
HFN	Ex_c64327_523	1B	104	1.82857	0.04107	A	-22.841	0.298013
HFN	Excalibur_c92555_283	8K	1520	0.646776	0.01001	A	-11.774	0.231788
HFN	Kukri_c11040_787	2B	317	0.170915	0.0012	A	4.36407	0.205298
HFN	Kukri_c25138_1155	1D	82	0.736269	0.01206	A	14.4537	0.178808
HFN	Kukri_c55909_1109	2B	316	0.170915	0.0012	A	4.36407	0.205298
HFN	Ra_c7619_526	5A	212	0.13192	0.00075867	A	-3.2013	0.192053
HFN	Tdurum_contig76105_201	3A	181	0.283471	0.0028	A	5.68341	0.271523
HFN	tplb0031c19_924	5D	172	1.05745	0.01998	A	19.252	0.198675
HFN	BobWhite_c19752_293	8K	3778	0.0547875	0.00015072	A	-1.4001	0.258278
HFN	BobWhite_c30232_154	3A	134	0.882729	0.01558	A	-13.197	0.238411
HFN	BobWhite_rep_c50145_387	5A	40	0.19456	0.00149	A	-4.9722	0.172185
HFN	BS00036168_51	3A	217	0.674669	0.01064	A	12.2131	0.18543
HFN	BS00039357_51	3A	134	0.882729	0.01558	A	-13.197	0.238411
HFN	D_GBB4FNX01A83VL_408b	8K	3779	0.0802422	0.00030774	A	-2.8225	0.900662
HFN	BS00049977_51	3A	218	0.402053	0.00489	A	8.21196	0.192053
HFN	BS00064055_51	2A	259	0.399844	0.00485	A	-7.6741	0.264901
HFN	BS00086247_51a	8K	3780	0.494484	0.00672	A	-10.423	0.284768
HFN	BS00087787_51	1B	104	1.82857	0.04107	A	-22.841	0.298013
HFN	BS00092630_51	8K	858	0.943438	0.01709	A	17.4237	0.165563
HFN	BS00105965_51b	8K	3781	0.146405	0.00091218	A	-3.2318	0.271523
HFN	CAP11_c7092_120	8K	983	0.146405	0.00091218	A	-3.2318	0.271523
HFN	D_contig57728_69	5D	173	1.05745	0.01998	A	19.252	0.198675
HFN	Excalibur_c22903_710	7B	64	0.380124	0.00448	A	8.20464	0.211921
HFN	GENE_0249_122	8K	3782	0.135471	0.00079531	A	-3.0844	0.231788
HFN	D_GCE8AKX01C0776_247	3B	156	0.665265	0.01043	A	-18.185	0.913907
HFN	IAAV1518	1B	104	1.82857	0.04107	A	-22.841	0.298013
HFN	IAAV868	1D	80	0.736269	0.01206	A	14.4537	0.178808
HFN	IACX7219	1B	104	1.82857	0.04107	A	-22.841	0.298013
HFN	Kukri_c12758_2101	1D	80	0.736269	0.01206	A	14.4537	0.178808
HFN	Kukri_c29121_654	1D	80	0.736269	0.01206	A	14.4537	0.178808
HFN	Kukri_rep_c111991_498	1B	192	0.207111	0.00166	A	4.59201	0.291391
HFN	RAC875_c14198_177	6A	232	0.146405	0.00091218	A	-3.2318	0.271523
HFN	RAC875_c4135_1028	1D	80	0.736269	0.01206	A	14.4537	0.178808
HFN	Tdurum_contig28157_173	1B	104	1.82857	0.04107	A	-22.841	0.298013
HFN	Tdurum_contig33428_272b	8K	3783	0.522199	0.0073	A	8.99271	0.251656
HFN	Tdurum_contig42092_281	1B	104	1.82857	0.04107	A	-22.841	0.298013
HFN	wsnp_BE443568A_Ta_2_1	3A	134	0.882729	0.01558	A	-13.197	0.238411
HFN	wsnp_Ex_c1267_2431129	6B	79	0.723079	0.01176	A	12.4716	0.205298
HFN	wsnp_Ex_c3831_6965890	1D	80	0.736269	0.01206	A	14.4537	0.178808
HFN	wsnp_Ex_c3831_6966926	1D	80	0.736269	0.01206	A	14.4537	0.178808
HFN	wsnp_Ex_rep_c71219_70023450	5A	40	0.19456	0.00149	A	-4.9722	0.172185
HFN	wsnp_Ra_c4135_7565040	1D	80	0.736269	0.01206	A	14.4537	0.178808
HFN	BobWhite_c23950_145	2B	314	0.170915	0.0012	A	4.36407	0.205298
HFN	BobWhite_c47158_89	5D	171	1.05745	0.01998	A	19.252	0.198675
HFN	BS00011935_51	5D	172	1.05745	0.01998	A	19.252	0.198675
HFN	Ex_c11784_289	3B	272	0.126453	0.00070359	A	-4.737	0.913907
HFN	BS00021991_51	5D	171	1.05745	0.01998	A	19.252	0.198675
HFN	BS00033614_51	4B	51	0.416484	0.00517	A	9.4002	0.18543
HFN	BS00040933_51	5A	39	0.0282048	4.2199e-05	A	0.84158	0.165563
HFN	BS00050522_51	1B	9	0.0467575	0.00011158	A	-1.1911	0.231788
HFN	BS00085610_51	5D	171	1.05745	0.01998	A	19.252	0.198675
HFN	BS00098520_51	5B	253	0.479503	0.00641	A	-9.9615	0.218543
HFN	BS00108573_51	8K	933	1.19641	0.0236	A	21.0239	0.15894
HFN	Excalibur_c33062_305a	8K	3784	1.05745	0.01998	A	19.252	0.198675
HFN	Excalibur_c4789_2748	6A	25	0.637725	0.0098	A	11.8081	0.264901
HFN	Excalibur_s113043_59	3A	88	0.144208	0.00088818	A	-3.6388	0.218543
HFN	Ex_c477_1253a	8K	3785	0.473712	0.0063	A	-19.077	0.933775
HFN	GENE_0293_154	8K	3786	0.295189	0.00299	A	6.48038	0.198675
HFN	GENE_4045_141	6B	79	0.773194	0.01293	A	12.9565	0.198675
HFN	IAAV5825	5D	171	1.05745	0.01998	A	19.252	0.198675
HFN	Jagger_c791_62	3A	90	0.144208	0.00088818	A	-3.6388	0.218543
HFN	Ku_c11706_149	1B	104	1.82857	0.04107	A	-22.841	0.298013
HFN	Ku_c7557_607	1B	104	1.82857	0.04107	A	-22.841	0.298013
HFN	Kukri_c11737_1241	6A	24	0.637725	0.0098	A	11.8081	0.264901
HFN	Kukri_c27631_1329	2B	314	0.170915	0.0012	A	4.36407	0.205298
HFN	Kukri_c42522_155	1B	104	1.82857	0.04107	A	-22.841	0.298013
HFN	Kukri_c7827_1309	5D	171	1.05745	0.01998	A	19.252	0.198675
HFN	RAC875_c2296_872	5D	171	1.05745	0.01998	A	19.252	0.198675
HFN	RAC875_c24205_110	2B	314	0.126848	0.0007075	A	3.33909	0.198675
HFN	RAC875_c40928_60	8K	2557	2.28904	0.05451	A	26.2791	0.205298
HFN	RFL_Contig3713_316	2B	314	0.170915	0.0012	A	4.36407	0.205298
HFN	RFL_Contig3713_538	2B	314	0.170915	0.0012	A	4.36407	0.205298
HFN	Tdurum_contig27939_357	6A	24	0.637725	0.0098	A	11.8081	0.264901
HFN	Tdurum_contig83209_316	3A	0	0.25989	0.00243	A	5.84364	0.205298
HFN	wsnp_CAP11_c2596_1325540	1B	321	0.0403482	8.4174e-05	A	1.01383	0.271523
HFN	wsnp_Ex_c2526_4715978	8K	3327	2.28904	0.05451	A	26.2791	0.205298
HFN	wsnp_Ex_rep_c66763_65120251	8K	3544	0.316224	0.00334	A	6.49485	0.284768
HFN	Excalibur_c19057_701	8K	1247	0.0920407	0.00039613	A	-3.7754	0.927152
HFN	BS00003786_51a	8K	3787	0.0899736	0.00037997	A	-2.1306	0.225166
HFN	BS00011825_51	2B	249	0.263994	0.00249	A	7.26856	0.13245
HFN	BS00021727_51a	8K	3788	0.0223678	2.6876e-05	A	0.55586	0.231788
HFN	BS00022542_51	8K	432	0.943438	0.01709	A	17.4237	0.165563
HFN	BS00066770_51	2A	106	0.464845	0.00612	A	-7.9144	0.298013
HFN	BS00068559_51	8K	3789	0.227627	0.00195	A	-5.2482	0.178808
HFN	BS00074091_51a	8K	3790	0.00879608	4.2806e-06	A	-0.26486	0.198675
HFN	BS00077635_51	8K	762	0.279188	0.00273	A	-5.5961	0.271523
HFN	BS00093317_51	6A	27	0.681603	0.0108	A	12.1205	0.271523
HFN	BS00098423_51	2A	174	0.996238	0.01842	A	-15.967	0.225166
HFN	CAP11_c3138_241	7A	160	0.135009	0.00079048	A	3.49195	0.218543
HFN	CAP8_c5043_190	1B	289	2.4045	0.05798	A	25.8214	0.225166
HFN	D_contig16084_234	2D	41	0.586985	0.00868	A	10.7782	0.198675
HFN	Ex_c102909_778	1B	159	1.20635	0.02386	A	18.4638	0.258278
HFN	Excalibur_c1439_469	7B	195	0.297863	0.00304	A	7.37674	0.178808
HFN	Excalibur_c32033_97	1B	104	1.67861	0.0368	A	-21.15	0.304636
HFN	Excalibur_c33267_538	7B	251	0.732148	0.01197	A	-13.929	0.238411
HFN	GENE_0872_133	2B	231	0.116395	0.00060654	A	-3.2817	0.15894
HFN	GENE_4021_496	6A	278	0.085641	0.00034703	A	2.27485	0.225166
HFN	IAAV4531	1B	104	1.82857	0.04107	A	-22.841	0.298013
HFN	IAAV6025	1B	104	1.82857	0.04107	A	-22.841	0.298013
HFN	Ku_c3695_1696	1B	104	1.82857	0.04107	A	-22.841	0.298013
HFN	Kukri_c143_1085	8K	1938	0.681603	0.0108	A	12.1205	0.271523
HFN	Kukri_c143_1116	6A	25	0.681603	0.0108	A	12.1205	0.271523
HFN	Kukri_c2332_1093	1B	104	1.50073	0.03183	A	-19.59	0.311258
HFN	Ra_c62804_1641	1B	159	1.20635	0.02386	A	18.4638	0.258278
HFN	RAC875_c30593_58	1B	104	1.82857	0.04107	A	-22.841	0.298013
HFN	RAC875_c51813_182	1B	104	1.82857	0.04107	A	-22.841	0.298013
HFN	Tdurum_contig35470_227	5B	252	0.114678	0.00059049	A	-3.0138	0.231788
HFN	Tdurum_contig4997_166	1B	313	0.159781	0.00106	A	-3.3546	0.298013
HFN	wsnp_CAP7_c888_455397	2D	41	0.586985	0.00868	A	10.7782	0.198675
HFN	wsnp_Ex_c11976_19193550	1B	104	1.82857	0.04107	A	-22.841	0.298013
HFN	wsnp_Ex_c43096_49510017	8K	3416	0.943438	0.01709	A	17.4237	0.165563
HFN	wsnp_Ex_c55735_58127324	2B	231	0.116395	0.00060654	A	-3.2817	0.15894
HFN	wsnp_Ku_c9144_15396815	1B	104	1.82857	0.04107	A	-22.841	0.298013
HFN	BobWhite_c1059_1825	6B	133	0.0138869	1.0551e-05	A	0.4095	0.271523
HFN	BobWhite_c13654_447	1B	104	1.82857	0.04107	A	-22.841	0.298013
HFN	BobWhite_c15073_502	2D	41	0.302858	0.00312	A	6.99822	0.165563
HFN	BobWhite_c19310_368	1B	104	1.82857	0.04107	A	-22.841	0.298013
HFN	BobWhite_c20902_177	8K	73	0.150703	0.00095975	A	3.95907	0.192053
HFN	Excalibur_c3743_1624	5A	230	1.131	0.02188	A	33.7483	0.933775
HFN	BobWhite_c65478_119	1B	104	1.82857	0.04107	A	-22.841	0.298013
HFN	BS00022940_51	2B	139	0.0446105	0.000102	A	-1.4885	0.13245
HFN	BS00023060_51a	8K	3792	0.263994	0.00249	A	7.26856	0.13245
HFN	BS00068380_51	1B	104	1.82857	0.04107	A	-22.841	0.298013
HFN	BS00074517_51	1A	70	0.108831	0.00053734	A	-2.6054	0.218543
HFN	BS00110545_51	1B	104	1.82857	0.04107	A	-22.841	0.298013
HFN	CAP12_c2640_211	1B	108	1.82857	0.04107	A	-22.841	0.298013
HFN	Excalibur_c16625_256	1B	104	1.82857	0.04107	A	-22.841	0.298013
HFN	Excalibur_c23304_353	5B	149	0.790995	0.01336	A	-13.037	0.231788
HFN	Excalibur_c3557_66	1B	238	0.0789798	0.00029886	A	1.96424	0.278146
HFN	Excalibur_c7954_672	1B	104	1.82857	0.04107	A	-22.841	0.298013
HFN	IAAV1468	8K	1607	1.19641	0.0236	A	21.0239	0.15894
HFN	IAAV3801	1B	104	1.82857	0.04107	A	-22.841	0.298013
HFN	IAAV4435	1A	221	1.86075	0.04199	A	23.5415	0.225166
HFN	IAAV7454	3A	217	0.402053	0.00489	A	8.21196	0.192053
HFN	IAAV8671	1B	104	1.82857	0.04107	A	-22.841	0.298013
HFN	JD_c1187_1398	3A	115	0.0870078	0.00035728	A	-2.4344	0.225166
HFN	Kukri_c10751_860	3A	217	0.402053	0.00489	A	8.21196	0.192053
HFN	Kukri_c26168_423	1B	104	1.82857	0.04107	A	-22.841	0.298013
HFN	Kukri_c46100_246	2A	138	0.930073	0.01676	A	14.8879	0.238411
HFN	Kukri_c5221_506	1B	104	1.82857	0.04107	A	-22.841	0.298013
HFN	Kukri_rep_c88225_329	1B	104	1.82857	0.04107	A	-22.841	0.298013
HFN	Ra_c9803_939	8K	3793	1.19641	0.0236	A	21.0239	0.15894
HFN	RAC875_c15646_783	1B	113	1.82857	0.04107	A	-22.841	0.298013
HFN	RAC875_c31381_313	6B	13	0.0113385	7.0772e-06	A	0.28203	0.245033
HFN	RAC875_c31381_820	6B	13	0.0113385	7.0772e-06	A	0.28203	0.245033
HFN	RAC875_c4910_98	1B	104	1.82857	0.04107	A	-22.841	0.298013
HFN	RAC875_c68719_352	4B	10	0.252689	0.00232	A	5.63075	0.251656
HFN	RAC875_c83089_213	1B	104	1.82857	0.04107	A	-22.841	0.298013
HFN	RAC875_rep_c77710_180	1B	104	1.82857	0.04107	A	-22.841	0.298013
HFN	Excalibur_c63859_285	3B	270	0.126453	0.00070359	A	-4.737	0.913907
HFN	Tdurum_contig11442_930	1B	104	1.82857	0.04107	A	-22.841	0.298013
HFN	Tdurum_contig44876_1362a	8K	3794	0.189485	0.00143	A	5.16617	0.172185
HFN	wsnp_BE498323B_Ta_2_1	8K	3136	1.19641	0.0236	A	21.0239	0.15894
HFN	wsnp_Ex_c33461_41945399	8K	3368	1.19641	0.0236	A	21.0239	0.15894
HFN	wsnp_JD_c1187_1731186	3A	115	0.0870078	0.00035728	A	-2.4344	0.225166
HFN	BobWhite_c10399_401	1B	104	1.82857	0.04107	A	-22.841	0.298013
HFN	BobWhite_c14258_383	1B	104	1.82857	0.04107	A	-22.841	0.298013
HFN	BobWhite_c14258_434	1B	104	1.82857	0.04107	A	-22.841	0.298013
HFN	BobWhite_c16623_68	1B	104	1.82857	0.04107	A	-22.841	0.298013
HFN	BobWhite_c29659_339	1B	104	1.82857	0.04107	A	-22.841	0.298013
HFN	Excalibur_c63859_401	3B	270	0.126453	0.00070359	A	-4.737	0.913907
HFN	BobWhite_c3068_393	1B	104	1.82857	0.04107	A	-22.841	0.298013
HFN	BobWhite_c3146_128	2B	249	0.263994	0.00249	A	7.26856	0.13245
HFN	BobWhite_c38234_255	1B	104	1.82857	0.04107	A	-22.841	0.298013
HFN	BobWhite_c45771_129	1B	104	1.82857	0.04107	A	-22.841	0.298013
HFN	BobWhite_c5757_260	1B	104	1.82857	0.04107	A	-22.841	0.298013
HFN	BobWhite_c872_587	1B	104	1.82857	0.04107	A	-22.841	0.298013
HFN	BobWhite_rep_c49149_530	1B	104	1.82857	0.04107	A	-22.841	0.298013
HFN	BobWhite_rep_c49610_521	1B	104	1.82857	0.04107	A	-22.841	0.298013
HFN	BobWhite_rep_c49751_629a	8K	3795	1.82857	0.04107	A	-22.841	0.298013
HFN	BobWhite_rep_c50112_99	1B	104	1.82857	0.04107	A	-22.841	0.298013
HFN	BobWhite_rep_c51917_234	1B	104	1.82857	0.04107	A	-22.841	0.298013
HFN	BS00004316_51	1B	104	1.82857	0.04107	A	-22.841	0.298013
HFN	BS00004399_51	1B	104	1.82857	0.04107	A	-22.841	0.298013
HFN	BS00011591_51	8K	342	0.20421	0.00162	A	-5.1199	0.178808
HFN	BS00012069_51	5D	171	1.51004	0.03209	A	24.4345	0.192053
HFN	BS00021748_51	1B	104	1.82857	0.04107	A	-22.841	0.298013
HFN	BS00021904_51	1B	104	1.82857	0.04107	A	-22.841	0.298013
HFN	BS00022593_51	1B	104	1.82857	0.04107	A	-22.841	0.298013
HFN	BS00022604_51	1B	104	1.82857	0.04107	A	-22.841	0.298013
HFN	BS00022736_51	1B	104	1.82857	0.04107	A	-22.841	0.298013
HFN	Excalibur_c9356_783	8K	1521	1.33743	0.02737	A	28.8351	0.913907
HFN	BS00022745_51	1B	104	1.82857	0.04107	A	-22.841	0.298013
HFN	BS00023177_51a	8K	3796	1.82857	0.04107	A	-22.841	0.298013
HFN	BS00026899_51	1B	104	1.82857	0.04107	A	-22.841	0.298013
HFN	BS00030733_51	1B	104	1.82857	0.04107	A	-22.841	0.298013
HFN	BS00031056_51	1B	104	1.82857	0.04107	A	-22.841	0.298013
HFN	BS00031417_51	1B	104	1.82857	0.04107	A	-22.841	0.298013
HFN	BS00035794_51	1B	104	1.82857	0.04107	A	-22.841	0.298013
HFN	BS00049883_51	1B	104	1.82857	0.04107	A	-22.841	0.298013
HFN	BS00058153_51a	8K	3797	0.142824	0.0008732	A	3.47868	0.264901
HFN	BS00058711_51	1B	104	1.82857	0.04107	A	-22.841	0.298013
HFN	BS00063964_51	1B	104	1.82857	0.04107	A	-22.841	0.298013
HFN	BS00063979_51	1B	104	1.82857	0.04107	A	-22.841	0.298013
HFN	BS00064406_51	1B	102	1.82857	0.04107	A	-22.841	0.298013
HFN	BS00064750_51	1B	104	1.82857	0.04107	A	-22.841	0.298013
HFN	BS00065311_51	1B	104	1.82857	0.04107	A	-22.841	0.298013
HFN	BS00065322_51	1B	104	1.82857	0.04107	A	-22.841	0.298013
HFN	BS00065401_51	1B	104	1.82857	0.04107	A	-22.841	0.298013
HFN	BS00066135_51	1B	104	1.82857	0.04107	A	-22.841	0.298013
HFN	BS00067444_51	1B	104	1.82857	0.04107	A	-22.841	0.298013
HFN	BS00067717_51	1B	104	1.82857	0.04107	A	-22.841	0.298013
HFN	BS00067823_51	1B	104	1.82857	0.04107	A	-22.841	0.298013
HFN	BS00068096_51	1B	104	1.82857	0.04107	A	-22.841	0.298013
HFN	BS00069316_51	1B	104	1.82857	0.04107	A	-22.841	0.298013
HFN	BS00070583_51a	8K	3799	0.189485	0.00143	A	5.16617	0.172185
HFN	BS00071903_51	1B	104	1.82857	0.04107	A	-22.841	0.298013
HFN	BS00073199_51	1B	104	1.82857	0.04107	A	-22.841	0.298013
HFN	BS00075960_51a	8K	3800	0.189485	0.00143	A	5.16617	0.172185
HFN	BS00077837_51	1B	104	1.82857	0.04107	A	-22.841	0.298013
HFN	BS00079664_51	5D	171	1.51004	0.03209	A	24.4345	0.192053
HFN	BS00081167_51	8K	792	1.82857	0.04107	A	-22.841	0.298013
HFN	BS00083237_51	1B	104	1.82857	0.04107	A	-22.841	0.298013
HFN	BS00084021_51	1B	104	1.82857	0.04107	A	-22.841	0.298013
HFN	BS00087138_51	1B	104	1.82857	0.04107	A	-22.841	0.298013
HFN	BS00088256_51	1B	104	1.82857	0.04107	A	-22.841	0.298013
HFN	BS00088671_51	1B	104	1.82857	0.04107	A	-22.841	0.298013
HFN	BS00090235_51	2B	249	0.263994	0.00249	A	7.26856	0.13245
HFN	BS00091445_51	1B	104	1.82857	0.04107	A	-22.841	0.298013
HFN	BS00092845_51	6B	9	0.37201	0.00433	A	7.46953	0.218543
HFN	BS00093102_51	1B	104	1.82857	0.04107	A	-22.841	0.298013
HFN	BS00093945_51	1B	104	1.82857	0.04107	A	-22.841	0.298013
HFN	BS00094017_51	1B	108	1.82857	0.04107	A	-22.841	0.298013
HFN	BS00094469_51	1B	104	1.82857	0.04107	A	-22.841	0.298013
HFN	BS00094759_51	1B	102	1.82857	0.04107	A	-22.841	0.298013
HFN	BS00095751_51	1B	104	1.82857	0.04107	A	-22.841	0.298013
HFN	BS00098308_51	1B	102	1.82857	0.04107	A	-22.841	0.298013
HFN	BS00098730_51	1B	104	1.82857	0.04107	A	-22.841	0.298013
HFN	BS00104686_51	1B	104	1.82857	0.04107	A	-22.841	0.298013
HFN	BS00105606_51	1B	104	1.82857	0.04107	A	-22.841	0.298013
HFN	BS00106579_51	1B	104	1.82857	0.04107	A	-22.841	0.298013
HFN	BS00109971_51	1B	104	1.82857	0.04107	A	-22.841	0.298013
HFN	BS00110120_51	1B	104	1.82857	0.04107	A	-22.841	0.298013
HFN	BS00110530_51	1B	104	1.82857	0.04107	A	-22.841	0.298013
HFN	CAP11_c3813_253	1B	104	1.82857	0.04107	A	-22.841	0.298013
HFN	CAP12_c7629_189	1B	104	1.82857	0.04107	A	-22.841	0.298013
HFN	CAP8_c311_448	1B	104	1.82857	0.04107	A	-22.841	0.298013
HFN	D_contig05173_749	1B	104	1.82857	0.04107	A	-22.841	0.298013
HFN	D_contig07994_167	1B	104	1.82857	0.04107	A	-22.841	0.298013
HFN	D_F1BEJMU02GB94Z_188	2D	42	0.586985	0.00868	A	10.7782	0.198675
HFN	D_F5XZDLF01CSICV_77	1B	104	1.82857	0.04107	A	-22.841	0.298013
HFN	D_GB5Y7FA01D7RZC_302	1B	110	1.82857	0.04107	A	-22.841	0.298013
HFN	D_GB5Y7FA02I3OFD_118	1B	104	1.82857	0.04107	A	-22.841	0.298013
HFN	D_GBUVHFX02IUW4W_159	1B	104	1.82857	0.04107	A	-22.841	0.298013
HFN	Ex_c3312_446	1B	104	1.82857	0.04107	A	-22.841	0.298013
HFN	Excalibur_c11598_1079	1B	104	1.82857	0.04107	A	-22.841	0.298013
HFN	Excalibur_c16256_551	1B	104	1.82857	0.04107	A	-22.841	0.298013
HFN	Excalibur_c17801_198	1B	104	1.82857	0.04107	A	-22.841	0.298013
HFN	Excalibur_c24828_1288	1B	104	1.82857	0.04107	A	-22.841	0.298013
HFN	Excalibur_c2541_262	1B	104	1.82857	0.04107	A	-22.841	0.298013
HFN	Excalibur_c31375_558	1B	104	1.82857	0.04107	A	-22.841	0.298013
HFN	Excalibur_c4151_166	1B	104	1.82857	0.04107	A	-22.841	0.298013
HFN	Excalibur_c43347_322	1B	104	1.82857	0.04107	A	-22.841	0.298013
HFN	Excalibur_c47235_662	1B	102	1.82857	0.04107	A	-22.841	0.298013
HFN	Excalibur_c5557_201b	8K	3802	0.263994	0.00249	A	7.26856	0.13245
HFN	Excalibur_c5775_228	1B	104	1.82857	0.04107	A	-22.841	0.298013
HFN	Excalibur_c62713_521	1B	108	1.82857	0.04107	A	-22.841	0.298013
HFN	Excalibur_c66156_743	1B	104	1.82857	0.04107	A	-22.841	0.298013
HFN	Excalibur_c72034_230	1B	313	0.159781	0.00106	A	-3.3546	0.298013
HFN	Excalibur_rep_c103847_565	1B	104	1.82857	0.04107	A	-22.841	0.298013
HFN	GENE_0032_895	1B	104	1.82857	0.04107	A	-22.841	0.298013
HFN	GENE_0040_194	1B	104	1.82857	0.04107	A	-22.841	0.298013
HFN	GENE_0065_246	1B	104	1.82857	0.04107	A	-22.841	0.298013
HFN	GENE_0074_370	1B	104	1.82857	0.04107	A	-22.841	0.298013
HFN	GENE_0084_248	1B	104	1.82857	0.04107	A	-22.841	0.298013
HFN	GENE_0087_561	1B	104	1.82857	0.04107	A	-22.841	0.298013
HFN	GENE_0158_358	1B	104	1.82857	0.04107	A	-22.841	0.298013
HFN	GENE_0181_271	1B	104	1.82857	0.04107	A	-22.841	0.298013
HFN	GENE_0181_607	1B	104	1.82857	0.04107	A	-22.841	0.298013
HFN	GENE_0217_113	1B	104	1.82857	0.04107	A	-22.841	0.298013
HFN	GENE_0321_186	1B	104	1.82857	0.04107	A	-22.841	0.298013
HFN	GENE_0332_199	1B	104	1.82857	0.04107	A	-22.841	0.298013
HFN	GENE_0336_224	1B	104	1.82857	0.04107	A	-22.841	0.298013
HFN	GENE_0339_174	1B	104	1.82857	0.04107	A	-22.841	0.298013
HFN	GENE_0346_235	1B	104	1.82857	0.04107	A	-22.841	0.298013
HFN	GENE_0366_124	1B	104	1.82857	0.04107	A	-22.841	0.298013
HFN	GENE_0400_297	1B	104	1.82857	0.04107	A	-22.841	0.298013
HFN	GENE_0400_330	1B	104	1.82857	0.04107	A	-22.841	0.298013
HFN	GENE_0403_110	1B	104	1.82857	0.04107	A	-22.841	0.298013
HFN	GENE_0411_350	1B	104	1.82857	0.04107	A	-22.841	0.298013
HFN	GENE_0450_892	1B	104	1.82857	0.04107	A	-22.841	0.298013
HFN	GENE_0489_91	1B	104	1.82857	0.04107	A	-22.841	0.298013
HFN	GENE_0489_946	1B	104	1.82857	0.04107	A	-22.841	0.298013
HFN	GENE_0542_613	1B	102	1.82857	0.04107	A	-22.841	0.298013
HFN	GENE_0553_173	1B	104	1.82857	0.04107	A	-22.841	0.298013
HFN	GENE_1529_694	1B	104	1.82857	0.04107	A	-22.841	0.298013
HFN	GENE_2162_650	1B	102	1.82857	0.04107	A	-22.841	0.298013
HFN	GENE_3070_79	1B	104	1.82857	0.04107	A	-22.841	0.298013
HFN	GENE_3478_202	1B	104	1.82857	0.04107	A	-22.841	0.298013
HFN	GENE_3659_104	6A	131	0.18018	0.00131	A	-4.7742	0.238411
HFN	GENE_3956_91	1B	104	1.82857	0.04107	A	-22.841	0.298013
HFN	GENE_4063_410	1B	104	1.82857	0.04107	A	-22.841	0.298013
HFN	GENE_4608_406	1B	104	1.82857	0.04107	A	-22.841	0.298013
HFN	GENE_4777_297	1B	104	1.82857	0.04107	A	-22.841	0.298013
HFN	IAAV11	1B	104	1.82857	0.04107	A	-22.841	0.298013
HFN	IAAV1554	1B	104	1.82857	0.04107	A	-22.841	0.298013
HFN	IAAV2375	1B	104	1.82857	0.04107	A	-22.841	0.298013
HFN	IAAV3583	1B	104	1.82857	0.04107	A	-22.841	0.298013
HFN	IAAV4055	1B	104	1.82857	0.04107	A	-22.841	0.298013
HFN	IAAV4705	1B	102	1.82857	0.04107	A	-22.841	0.298013
HFN	IAAV4723	1B	104	1.82857	0.04107	A	-22.841	0.298013
HFN	IAAV4825	1B	104	1.82857	0.04107	A	-22.841	0.298013
HFN	IAAV3422	1D	48	1.79561	0.04012	A	41.2906	0.927152
HFN	IAAV5236	1B	104	1.82857	0.04107	A	-22.841	0.298013
HFN	IAAV5364	1B	104	1.82857	0.04107	A	-22.841	0.298013
HFN	IAAV587	1B	104	1.82857	0.04107	A	-22.841	0.298013
HFN	IAAV5936	1B	104	1.82857	0.04107	A	-22.841	0.298013
HFN	IAAV6503	1B	104	1.82857	0.04107	A	-22.841	0.298013
HFN	IAAV6888	1B	104	1.82857	0.04107	A	-22.841	0.298013
HFN	IAAV6922	1B	104	1.82857	0.04107	A	-22.841	0.298013
HFN	IAAV6948	1B	104	1.82857	0.04107	A	-22.841	0.298013
HFN	IAAV7602	1B	102	1.82857	0.04107	A	-22.841	0.298013
HFN	IAAV7634	1B	104	1.82857	0.04107	A	-22.841	0.298013
HFN	IACX10100	5A	230	1.131	0.02188	A	33.7483	0.933775
HFN	IAAV8621	1B	104	1.82857	0.04107	A	-22.841	0.298013
HFN	IAAV9195	1B	104	1.82857	0.04107	A	-22.841	0.298013
HFN	IACX13974	1B	104	1.82857	0.04107	A	-22.841	0.298013
HFN	IACX19890	1B	104	1.82857	0.04107	A	-22.841	0.298013
HFN	IACX3433	1B	104	1.82857	0.04107	A	-22.841	0.298013
HFN	IACX6356	1B	104	1.82857	0.04107	A	-22.841	0.298013
HFN	IACX6586	1B	104	1.82857	0.04107	A	-22.841	0.298013
HFN	Jagger_c1036_447	1B	104	1.82857	0.04107	A	-22.841	0.298013
HFN	Jagger_c5906_333	1B	104	1.82857	0.04107	A	-22.841	0.298013
HFN	Jagger_c6107_116	1B	104	1.82857	0.04107	A	-22.841	0.298013
HFN	Jagger_c7740_104	1B	104	1.82857	0.04107	A	-22.841	0.298013
HFN	JD_c10917_403	1B	104	1.82857	0.04107	A	-22.841	0.298013
HFN	JD_c11817_592	1B	104	1.82857	0.04107	A	-22.841	0.298013
HFN	JD_c1532_462	1B	104	1.82857	0.04107	A	-22.841	0.298013
HFN	JD_c4952_1073a	8K	3803	1.82857	0.04107	A	-22.841	0.298013
HFN	JD_c5757_605	1B	104	1.82857	0.04107	A	-22.841	0.298013
HFN	JD_c6297_810	1B	104	1.82857	0.04107	A	-22.841	0.298013
HFN	JG_c8473_141	1B	104	1.82857	0.04107	A	-22.841	0.298013
HFN	Ku_c12783_286	1B	104	1.82857	0.04107	A	-22.841	0.298013
HFN	Ku_c56696_1524	1B	104	1.82857	0.04107	A	-22.841	0.298013
HFN	Kukri_c10751_1031	3A	217	0.674669	0.01064	A	12.2131	0.18543
HFN	Kukri_c18081_1280	1B	104	1.82857	0.04107	A	-22.841	0.298013
HFN	Kukri_c22856_385	8K	3804	1.82857	0.04107	A	-22.841	0.298013
HFN	Kukri_c26731_312	1B	104	1.82857	0.04107	A	-22.841	0.298013
HFN	Kukri_c30371_173	1B	104	1.82857	0.04107	A	-22.841	0.298013
HFN	Kukri_c3181_2340	1B	104	1.82857	0.04107	A	-22.841	0.298013
HFN	Kukri_c43552_238	1B	104	1.82857	0.04107	A	-22.841	0.298013
HFN	Kukri_c9105_1184	1B	104	1.82857	0.04107	A	-22.841	0.298013
HFN	Kukri_rep_c104321_201	1B	104	1.82857	0.04107	A	-22.841	0.298013
HFN	Kukri_rep_c108883_500	1B	104	1.82857	0.04107	A	-22.841	0.298013
HFN	Kukri_rep_c111568_656	1B	104	1.82857	0.04107	A	-22.841	0.298013
HFN	Kukri_rep_c71840_754	1B	104	1.82857	0.04107	A	-22.841	0.298013
HFN	Kukri_rep_c76296_215	1B	104	1.82857	0.04107	A	-22.841	0.298013
HFN	Ra_c14047_629	1B	113	1.82857	0.04107	A	-22.841	0.298013
HFN	Ra_c69176_1308	1B	104	1.82857	0.04107	A	-22.841	0.298013
HFN	Ra_c69176_630	1B	104	1.82857	0.04107	A	-22.841	0.298013
HFN	RAC875_c10050_620	1B	119	1.82857	0.04107	A	-22.841	0.298013
HFN	RAC875_c12907_515	6B	200	0.0905242	0.00038423	A	-2.5206	0.145695
HFN	RAC875_c13454_1256	1B	104	1.82857	0.04107	A	-22.841	0.298013
HFN	RAC875_c21004_580	1B	104	1.82857	0.04107	A	-22.841	0.298013
HFN	RAC875_c21367_209	1B	104	1.82857	0.04107	A	-22.841	0.298013
HFN	RAC875_c21598_248	1B	104	1.82857	0.04107	A	-22.841	0.298013
HFN	RAC875_c29906_288	1B	108	1.82857	0.04107	A	-22.841	0.298013
HFN	RAC875_c3141_214	3A	2	0.0442257	0.00010034	A	1.03619	0.278146
HFN	RAC875_c36432_172	3B	33	0.0319703	5.3788e-05	A	0.91819	0.264901
HFN	RAC875_c37857_158	1B	104	1.82857	0.04107	A	-22.841	0.298013
HFN	RAC875_c49667_53	1B	104	1.82857	0.04107	A	-22.841	0.298013
HFN	RAC875_c5544_725	1B	104	1.82857	0.04107	A	-22.841	0.298013
HFN	RAC875_c56796_114	1B	104	1.82857	0.04107	A	-22.841	0.298013
HFN	RAC875_c68119_594	1B	104	1.82857	0.04107	A	-22.841	0.298013
HFN	RAC875_c96862_121	5B	182	0.57764	0.00848	A	-11.115	0.218543
HFN	RAC875_c98832_52	1B	104	1.82857	0.04107	A	-22.841	0.298013
HFN	RAC875_rep_c108757_136	1B	104	1.82857	0.04107	A	-22.841	0.298013
HFN	RAC875_rep_c115865_721	1B	104	1.82857	0.04107	A	-22.841	0.298013
HFN	RAC875_rep_c75626_232	1B	104	1.82857	0.04107	A	-22.841	0.298013
HFN	RAC875_s110045_62	1B	104	1.82857	0.04107	A	-22.841	0.298013
HFN	RAC875_s117310_106	1B	104	1.82857	0.04107	A	-22.841	0.298013
HFN	RFL_Contig2670_718	1B	104	1.82857	0.04107	A	-22.841	0.298013
HFN	RFL_Contig5444_1284	1B	104	1.82857	0.04107	A	-22.841	0.298013
HFN	TA002664_0848	1B	104	1.82857	0.04107	A	-22.841	0.298013
HFN	Kukri_c45513_83	3B	270	0.126453	0.00070359	A	-4.737	0.913907
HFN	TA003169_1042	1B	86	1.82857	0.04107	A	-22.841	0.298013
HFN	TA003204_1339	1B	104	1.82857	0.04107	A	-22.841	0.298013
HFN	TA004235_0297	1B	104	1.82857	0.04107	A	-22.841	0.298013
HFN	TA004698_0181	1B	104	1.82857	0.04107	A	-22.841	0.298013
HFN	TA005390_1205	1B	104	1.82857	0.04107	A	-22.841	0.298013
HFN	TA005699_1050	1B	104	1.82857	0.04107	A	-22.841	0.298013
HFN	TA016320_0412	1B	104	1.82857	0.04107	A	-22.841	0.298013
HFN	Tdurum_contig10150_64	1B	107	1.82857	0.04107	A	-22.841	0.298013
HFN	Tdurum_contig10663_1143	1B	104	1.82857	0.04107	A	-22.841	0.298013
HFN	Tdurum_contig11164_316	1B	104	1.82857	0.04107	A	-22.841	0.298013
HFN	RAC875_c37071_73	7A	210	0.0449331	0.00010341	A	2.27789	0.933775
HFN	Kukri_c52356_96	8K	2151	0.241111	0.00215	A	9.44079	0.940397
HFN	Tdurum_contig11824_281	1B	104	1.82857	0.04107	A	-22.841	0.298013
HFN	Tdurum_contig11824_416	1B	104	1.82857	0.04107	A	-22.841	0.298013
HFN	Tdurum_contig12173_180	1B	104	1.82857	0.04107	A	-22.841	0.298013
HFN	Tdurum_contig12812_83	1B	104	1.82857	0.04107	A	-22.841	0.298013
HFN	Tdurum_contig12940_191	1B	104	1.82857	0.04107	A	-22.841	0.298013
HFN	Tdurum_contig14418_753	1B	104	1.82857	0.04107	A	-22.841	0.298013
HFN	Tdurum_contig14584_159	1B	104	1.82857	0.04107	A	-22.841	0.298013
HFN	Tdurum_contig27840_304	1B	104	1.82857	0.04107	A	-22.841	0.298013
HFN	Tdurum_contig27840_760	1B	104	1.82857	0.04107	A	-22.841	0.298013
HFN	Tdurum_contig29380_201	1B	104	1.82857	0.04107	A	-22.841	0.298013
HFN	Kukri_c53586_128	8K	2159	0.0920407	0.00039613	A	-3.7754	0.927152
HFN	Tdurum_contig29891_62	1B	104	1.82857	0.04107	A	-22.841	0.298013
HFN	Tdurum_contig42247_2504	1B	104	1.82857	0.04107	A	-22.841	0.298013
HFN	Tdurum_contig43475_155	1B	108	1.82857	0.04107	A	-22.841	0.298013
HFN	Tdurum_contig44139_1033	2A	213	0.126087	0.00069991	A	3.55998	0.152318
HFN	Tdurum_contig4838_349	1B	313	0.159781	0.00106	A	-3.3546	0.298013
HFN	Tdurum_contig4838_718	1B	313	0.159781	0.00106	A	-3.3546	0.298013
HFN	Tdurum_contig4997_1022	1B	313	0.159781	0.00106	A	-3.3546	0.298013
HFN	Tdurum_contig4997_816	1B	313	0.159781	0.00106	A	-3.3546	0.298013
HFN	Tdurum_contig4997_974	1B	313	0.159781	0.00106	A	-3.3546	0.298013
HFN	Tdurum_contig5501_176	1B	104	1.82857	0.04107	A	-22.841	0.298013
HFN	Kukri_c6492_375	8K	2193	3.90883e-05	8.219e-11	A	-0.0016765	0.907285
HFN	tplb0032i02_1388	2A	6	0.629691	0.00962	A	-11.642	0.198675
HFN	tplb0035p13_560	1B	104	1.82857	0.04107	A	-22.841	0.298013
HFN	wsnp_BF291549B_Ta_1_1	1B	104	1.82857	0.04107	A	-22.841	0.298013
HFN	wsnp_Ex_c11976_19193992	1B	104	1.82857	0.04107	A	-22.841	0.298013
HFN	wsnp_Ex_c24145_33394644	5D	171	1.51004	0.03209	A	24.4345	0.192053
HFN	wsnp_Ex_c34123_42489621	6B	199	0.0905242	0.00038423	A	-2.5206	0.145695
HFN	wsnp_Ra_c16278_24893033	3A	93	0.0891089	0.00037328	A	-2.3128	0.231788
HFN	BobWhite_c11036_842	1B	104	1.82857	0.04107	A	-22.841	0.298013
HFN	BobWhite_c24495_282	2A	45	0.582645	0.00859	A	8.81141	0.291391
HFN	BS00001101_51	5B	66	0.141709	0.00086122	A	4.21314	0.119205
HFN	Kukri_c65766_78	8K	3805	0.684639	0.01087	A	-19.606	0.927152
HFN	BS00003932_51	3A	2	0.0442257	0.00010034	A	1.03619	0.278146
HFN	BS00010438_51b	8K	3806	0.284791	0.00282	A	6.86548	0.18543
HFN	BS00019225_51	1B	104	1.82857	0.04107	A	-22.841	0.298013
HFN	BS00022029_51	3A	115	0.326408	0.00352	A	-6.9539	0.231788
HFN	BS00059315_51	2B	139	0.455039	0.00592	A	-9.8914	0.172185
HFN	BS00062724_51	1B	205	0.107983	0.00052977	A	2.58907	0.258278
HFN	BS00064666_51	7A	356	0.0804251	0.00030903	A	2.29228	0.145695
HFN	BS00069368_51	6B	124	0.147636	0.0009257	A	3.9118	0.258278
HFN	BS00109910_51	1B	104	1.82857	0.04107	A	-22.841	0.298013
HFN	D_contig13913_154	6D	200	0.0174032	1.6441e-05	A	0.52379	0.18543
HFN	D_contig20824_268	8K	3807	0.775312	0.01299	A	14.0842	0.231788
HFN	Excalibur_c1205_188	8K	1192	0.774898	0.01297	A	-11.774	0.251656
HFN	Excalibur_c52484_106	1B	104	1.82857	0.04107	A	-22.841	0.298013
HFN	Excalibur_c58410_519	6D	190	0.112715	0.00057245	A	2.66606	0.198675
HFN	GENE_0332_657	1B	104	2.14327	0.05022	A	-25.533	0.291391
HFN	GENE_2085_187	8K	3808	0.775312	0.01299	A	14.0842	0.231788
HFN	GENE_4777_662	1B	112	1.82857	0.04107	A	-22.841	0.298013
HFN	IACX20251	8K	1764	0.775312	0.01299	A	14.0842	0.231788
HFN	IACX3288	5B	66	0.141709	0.00086122	A	4.21314	0.119205
HFN	JD_c2059_392	1B	104	1.82857	0.04107	A	-22.841	0.298013
HFN	Kukri_c89530_189	3B	270	0.126453	0.00070359	A	-4.737	0.913907
HFN	Ku_c3998_1400	1B	104	1.82857	0.04107	A	-22.841	0.298013
HFN	Kukri_c23819_259	1B	104	2.17653	0.05119	A	-25.317	0.291391
HFN	Kukri_c23833_181	3A	115	0.326408	0.00352	A	-6.9539	0.231788
HFN	Kukri_c24939_378b	8K	3809	0.284791	0.00282	A	6.86548	0.18543
HFN	Kukri_c39965_88	1B	104	1.90974	0.0434	A	-23.413	0.291391
HFN	RAC875_c63018_441a	8K	3810	0.629691	0.00962	A	-11.642	0.198675
HFN	RAC875_c8174_1034	3A	115	0.326408	0.00352	A	-6.9539	0.231788
HFN	RAC875_c83401_115	4A	151	0.520295	0.00726	A	11.3546	0.15894
HFN	RFL_Contig5090_1154	1B	103	2.17653	0.05119	A	-25.317	0.291391
HFN	wsnp_Ex_c12354_19711297	3A	115	0.326408	0.00352	A	-6.9539	0.231788
HFN	Kukri_rep_c102095_679	8K	2252	0.15834	0.00105	A	-6.2809	0.927152
HFN	wsnp_RFL_Contig4735_5673999	8K	3752	0.124262	0.00068193	A	2.77666	0.291391
HFN	BobWhite_rep_c65669_295	8K	252	0.637725	0.0098	A	11.8081	0.264901
HFN	BS00009657_51	3A	149	0.839802	0.01453	A	-13.687	0.218543
HFN	BS00009791_51	2B	314	0.312739	0.00329	A	7.47532	0.192053
HFN	BS00023137_51	3B	80	0.146941	0.00091807	A	-3.2677	0.225166
HFN	BS00026203_51	6B	124	0.147636	0.0009257	A	3.9118	0.258278
HFN	BS00037020_51	4B	147	0.173809	0.00123	A	4.09857	0.245033
HFN	BS00056278_51	6B	124	0.147636	0.0009257	A	3.9118	0.258278
HFN	BS00058654_51b	8K	3811	0.616328	0.00933	A	11.4056	0.245033
HFN	BS00063531_51	3B	113	0.0549502	0.00015156	A	-1.5554	0.165563
HFN	BS00070668_51	6B	124	0.147636	0.0009257	A	3.9118	0.258278
HFN	BS00070951_51	1A	221	1.00807	0.01872	A	16.1378	0.238411
HFN	BS00078932_51	6B	124	0.147636	0.0009257	A	3.9118	0.258278
HFN	BS00079127_51	6B	124	0.147636	0.0009257	A	3.9118	0.258278
HFN	BS00110920_51	6B	124	0.147636	0.0009257	A	3.9118	0.258278
HFN	Ex_c5061_2057	3B	283	0.726536	0.01184	A	11.5168	0.337748
HFN	Excalibur_c26622_502	3B	80	0.146941	0.00091807	A	-3.2677	0.225166
HFN	Excalibur_c58066_180	3B	80	0.146941	0.00091807	A	-3.2677	0.225166
HFN	Excalibur_rep_c84475_162	6B	124	0.147636	0.0009257	A	3.9118	0.258278
HFN	GENE_3500_336	5A	63	0.270115	0.00259	A	-6.5004	0.205298
HFN	Ra_c11303_583	1B	122	0.511012	0.00706	A	-18.576	0.927152
HFN	IAAV3916	5A	301	0.728832	0.01189	A	13.7759	0.192053
HFN	IACX2048	3B	80	0.146941	0.00091807	A	-3.2677	0.225166
HFN	Jagger_c556_473	6B	124	0.147636	0.0009257	A	3.9118	0.258278
HFN	JD_c2691_2947	6B	124	0.147636	0.0009257	A	3.9118	0.258278
HFN	Kukri_c2118_264	3B	80	0.146941	0.00091807	A	-3.2677	0.225166
HFN	Kukri_c26279_503	6B	124	0.147636	0.0009257	A	3.9118	0.258278
HFN	Kukri_c46303_512	7D	146	0.610639	0.0092	A	12.5393	0.15894
HFN	Kukri_c55096_140	6B	124	0.147636	0.0009257	A	3.9118	0.258278
HFN	Kukri_rep_c101649_404	1B	307	0.200157	0.00157	A	4.35988	0.284768
HFN	RAC875_c12821_550	6A	257	0.587103	0.00868	A	-9.6803	0.304636
HFN	Ra_c2235_3340	6A	247	0.722895	0.01175	A	-21.633	0.92053
HFN	RAC875_c2787_470	3B	80	0.146941	0.00091807	A	-3.2677	0.225166
HFN	RAC875_c41604_1001	6B	124	0.147636	0.0009257	A	3.9118	0.258278
HFN	RAC875_c90029_92	6B	124	0.147636	0.0009257	A	3.9118	0.258278
HFN	TA004649_0518	3B	80	0.146941	0.00091807	A	-3.2677	0.225166
HFN	Tdurum_contig50698_601	6A	103	1.17282	0.02298	A	16.7679	0.264901
HFN	tplb0032i02_1435	2A	6	0.601331	0.009	A	11.4367	0.251656
HFN	wsnp_Ex_c1725_3267186	6B	124	0.147636	0.0009257	A	3.9118	0.258278
HFN	wsnp_Ex_c3858_7011837	6B	125	0.147636	0.0009257	A	3.9118	0.258278
HFN	wsnp_Ex_c44857_50804565	6B	124	0.147636	0.0009257	A	3.9118	0.258278
HFN	wsnp_Ex_c8267_13954978	6B	124	0.147636	0.0009257	A	3.9118	0.258278
HFN	RAC875_c37565_396	7A	210	0.0449331	0.00010341	A	2.27789	0.933775
HFN	Ra_c3838_1644	5A	230	1.131	0.02188	A	33.7483	0.933775
HFN	wsnp_Ex_c8843_14783989	6B	124	0.147636	0.0009257	A	3.9118	0.258278
HFN	wsnp_Ex_rep_c66409_64618153	6B	125	0.147636	0.0009257	A	3.9118	0.258278
HFN	wsnp_Ex_rep_c66458_64697718	6B	124	0.147636	0.0009257	A	3.9118	0.258278
HFN	wsnp_JD_c2691_3617481	6B	124	0.147636	0.0009257	A	3.9118	0.258278
HFN	wsnp_JD_c681_1014454	6B	124	0.147636	0.0009257	A	3.9118	0.258278
HFN	wsnp_Ku_rep_c101389_88563086	6B	124	0.147636	0.0009257	A	3.9118	0.258278
HFN	BS00066209_51	7D	191	0.496305	0.00676	A	10.2661	0.317881
HFN	D_F5XZDLF01CFO7W_135	2B	36	0.338888	0.00374	A	7.09308	0.218543
HFN	D_GB5Y7FA02I44NU_340	8K	1100	0.775312	0.01299	A	14.0842	0.231788
HFN	GENE_4949_336	7A	251	0.0801952	0.00030742	A	-2.1918	0.198675
HFN	Ra_c68_1178	8K	2370	0.0920407	0.00039613	A	-3.7754	0.927152
HFN	RAC875_c1148_1175	5B	264	0.641665	0.00989	A	-13.011	0.205298
HFN	RAC875_c25848_122	8K	2493	0.0386074	7.7343e-05	A	-1.121	0.178808
HFN	RAC875_c30632_793	8K	3812	0.775312	0.01299	A	14.0842	0.231788
HFN	RAC875_rep_c107515_508	6B	127	0.257463	0.00239	A	6.17614	0.264901
HFN	RFL_Contig5508_1283	8K	2822	0.775312	0.01299	A	14.0842	0.231788
HFN	Tdurum_contig55801_1012	8K	3813	0.162449	0.00109	A	-3.8501	0.278146
HFN	Tdurum_contig5646_882	7A	6	1.39968	0.02906	A	-22.051	0.152318
HFN	tplb0021f14_1322	8K	3814	1.0074	0.0187	A	16.2064	0.225166
HFN	wsnp_Ex_c9842_16228523	5A	28	0.619029	0.00939	A	-13.346	0.145695
HFN	wsnp_Ra_c16813_25556454	7A	251	0.0801952	0.00030742	A	-2.1918	0.198675
HFN	RAC875_c161_228	3B	157	0.665265	0.01043	A	-18.185	0.913907
HFN	wsnp_Ra_rep_c69821_67403173	6B	127	0.257463	0.00239	A	6.17614	0.264901
HFN	BS00022534_51	4B	40	0.0694432	0.00023526	A	2.16869	0.13245
HFN	BS00033737_51	8K	530	0.447186	0.00577	A	8.5222	0.251656
HFN	BS00111086_51	6B	48	0.0975021	0.00044011	A	2.3378	0.198675
HFN	Excalibur_rep_c70818_574	8K	1584	0.723538	0.01177	A	-12.719	0.205298
HFN	GENE_4616_496	7A	241	0.148748	0.00093802	A	3.55245	0.218543
HFN	Kukri_c2526_1375	4B	116	0.363863	0.00418	A	7.70635	0.211921
HFN	RAC875_c1148_609	5B	264	0.641665	0.00989	A	-13.011	0.205298
HFN	Tdurum_contig67161_99	7B	203	0.110911	0.000556	A	2.49611	0.278146
HFN	wsnp_Ex_c21092_30220342	2B	98	0.407701	0.005	A	-9.2344	0.198675
HFN	wsnp_Ex_c21092_30220702	2B	98	0.407701	0.005	A	-9.2344	0.198675
HFN	wsnp_Ex_c5334_9427824	6B	124	0.0166083	1.5006e-05	A	0.50745	0.251656
HFN	wsnp_Ex_c7362_12622736	4B	40	0.0694432	0.00023526	A	2.16869	0.13245
HFN	wsnp_Ra_c32271_41304469	2A	163	1.42033	0.02962	A	19.0189	0.245033
HFN	BS00002799_51	5A	190	0.145749	0.00090498	A	-3.6136	0.225166
HFN	BS00002800_51	5A	190	0.145749	0.00090498	A	-3.6136	0.225166
HFN	BS00004040_51	8K	287	2.63264	0.06489	A	-27.176	0.245033
HFN	BS00010922_51	8K	328	1.05675	0.01996	A	18.6017	0.192053
HFN	BS00026702_51	7A	6	1.39968	0.02906	A	-22.051	0.152318
HFN	BS00096151_51	7B	231	0.0345631	6.2511e-05	A	0.87453	0.291391
HFN	RAC875_c2102_3487a	8K	3815	0.473712	0.0063	A	-19.077	0.933775
HFN	BS00109396_51	5A	190	0.145749	0.00090498	A	-3.6136	0.225166
HFN	BS00110683_51	7A	354	1.33819	0.02739	A	20.4385	0.165563
HFN	CAP7_c3299_342	1B	31	0.000138996	1.1224e-09	A	-0.0040379	0.165563
HFN	Ex_c52711_584	2B	317	0.181728	0.00133	A	4.51551	0.211921
HFN	Ex_c7397_535	7A	247	0.076756	0.00028344	A	2.09519	0.192053
HFN	Ex_c7397_545	7A	248	0.076756	0.00028344	A	2.09519	0.192053
HFN	Excalibur_c37751_354	8K	3816	0.060326	0.00018074	A	-1.4163	0.291391
HFN	Excalibur_rep_c78585_68	7B	231	0.0345631	6.2511e-05	A	0.87453	0.291391
HFN	IAAV5226	2B	224	0.0733335	0.00026042	A	-2.0649	0.178808
HFN	IACX4952	5A	190	0.145749	0.00090498	A	-3.6136	0.225166
HFN	Kukri_c52_225	5B	113	1.20045	0.02371	A	17.7625	0.211921
HFN	Kukri_c77911_260	6A	131	0.228582	0.00196	A	-5.835	0.231788
HFN	Kukri_c78330_327	7B	95	0.0402862	8.3937e-05	A	-1.1621	0.145695
HFN	Kukri_rep_c106786_230	2D	32	0.978273	0.01796	A	15.6887	0.245033
HFN	RAC875_c48766_224	7B	149	0.598617	0.00894	A	10.851	0.211921
HFN	RFL_Contig5037_1482	6B	195	0.0577637	0.00016654	A	1.72031	0.139073
HFN	Tdurum_contig67535_391	5B	84	1.33526	0.02731	A	19.1009	0.211921
HFN	wsnp_Ex_c10838_17631243	2B	224	0.0733335	0.00026042	A	-2.0649	0.178808
HFN	wsnp_Ex_rep_c66689_65010988	5A	212	0.787706	0.01328	A	-13.083	0.211921
HFN	BobWhite_c15796_315	7B	95	0.0402862	8.3937e-05	A	-1.1621	0.145695
HFN	RAC875_c2300_1021	2B	33	0.206685	0.00166	A	8.22826	0.92053
HFN	BS00010435_51	7A	340	0.345968	0.00386	A	-6.9794	0.218543
HFN	BS00022862_51	8K	459	1.59329	0.0344	A	-19.829	0.251656
HFN	BS00023007_51	4A	190	0.286871	0.00286	A	6.4678	0.198675
HFN	BS00041587_51	2B	90	0.197671	0.00153	A	4.9712	0.192053
HFN	BS00100186_51	8K	903	0.619029	0.00939	A	-13.346	0.145695
HFN	Ex_c7833_486	7A	251	0.132044	0.00075989	A	3.46909	0.18543
HFN	Excalibur_c100270_78	6B	44	0.613448	0.00926	A	11.737	0.178808
HFN	Excalibur_c13833_570	8K	3817	0.000182442	1.859e-09	A	0.00486	0.258278
HFN	GENE_4981_53	7A	251	0.132044	0.00075989	A	3.46909	0.18543
HFN	IAAV1502	2B	314	0.0352738	6.5014e-05	A	1.03104	0.192053
HFN	RAC875_c24429_132	8K	3818	0.419897	0.00523	A	-13.324	0.927152
HFN	IAAV8743	8K	1734	0.123153	0.0006711	A	-3.2494	0.192053
HFN	Kukri_c36317_305	5B	66	0.0978448	0.00044295	A	3.07997	0.112583
HFN	Kukri_c66328_222	8K	2198	0.537003	0.00761	A	10.8268	0.18543
HFN	RAC875_c1265_1564	7A	284	0.358913	0.00409	A	-7.0684	0.192053
HFN	RAC875_c66418_222	8K	3819	0.578643	0.0085	A	-9.8347	0.337748
HFN	RAC875_rep_c70874_1920	7B	95	0.0402862	8.3937e-05	A	-1.1621	0.145695
HFN	RFL_Contig379_355	5A	190	0.203863	0.00162	A	-4.9393	0.218543
HFN	Tdurum_contig42813_285	7B	95	0.0402862	8.3937e-05	A	-1.1621	0.145695
HFN	Tdurum_contig93266_145	7B	95	0.0402862	8.3937e-05	A	-1.1621	0.145695
HFN	wsnp_Ex_c451_885212	7A	251	0.132044	0.00075989	A	3.46909	0.18543
HFN	RAC875_c27722_73	8K	2500	0.206307	0.00165	A	7.97136	0.927152
HFN	wsnp_Ex_c5155_9140608	5B	159	0.0315824	5.2531e-05	A	0.88293	0.18543
HFN	wsnp_Ex_c7397_12674744	7A	249	0.132044	0.00075989	A	3.46909	0.18543
HFN	wsnp_Ex_c7833_13327323	7A	251	0.132044	0.00075989	A	3.46909	0.18543
HFN	wsnp_Ex_rep_c69631_68583363	5B	66	0.0978448	0.00044295	A	3.07997	0.112583
HFN	wsnp_RFL_Contig1510_707132	7A	248	0.132044	0.00075989	A	3.46909	0.18543
HFN	BobWhite_c24718_225	3B	127	0.178048	0.00128	A	4.04713	0.238411
HFN	BobWhite_c3902_210	8K	138	0.605303	0.00908	A	11.8832	0.218543
HFN	BS00011039_51	2B	167	1.46648	0.03089	A	24.4294	0.145695
HFN	BS00011164_51	2B	167	1.46648	0.03089	A	24.4294	0.145695
HFN	BS00022368_51	3A	225	0.0467527	0.00011154	A	1.14461	0.231788
HFN	RAC875_c3838_1378	5A	230	1.131	0.02188	A	33.7483	0.933775
HFN	BS00030430_51	3B	128	0.178048	0.00128	A	4.04713	0.238411
HFN	BS00039641_51	4A	135	0.498626	0.00681	A	-9.172	0.205298
HFN	BS00058861_51	3B	12	0.676748	0.01069	A	-11.681	0.238411
HFN	BS00059928_51	7A	251	0.076756	0.00028344	A	2.09519	0.192053
HFN	BS00064767_51	5B	60	0.270754	0.0026	A	-8.227	0.0794702
HFN	BS00076743_51	8K	3820	0.537003	0.00761	A	10.8268	0.18543
HFN	BS00099401_51a	8K	3821	0.476514	0.00635	A	9.53466	0.225166
HFN	CAP8_c8360_186	8K	3822	0.358417	0.00408	A	6.47234	0.238411
HFN	Ex_c13277_2025	5B	133	1.32203	0.02695	A	21.6137	0.152318
HFN	Excalibur_c37642_1416	5B	137	1.32203	0.02695	A	21.6137	0.152318
HFN	Excalibur_c48152_563	1A	22	0.452619	0.00587	A	-9.0716	0.218543
HFN	GENE_2085_366	8K	3823	0.605303	0.00908	A	11.8832	0.218543
HFN	GENE_3274_213	8K	3824	0.191384	0.00145	A	-4.3053	0.218543
HFN	GENE_3383_162	5B	143	0.193847	0.00148	A	5.38257	0.15894
HFN	IAAV4105	3B	123	0.178048	0.00128	A	4.04713	0.238411
HFN	IAAV4561	8K	3825	0.605303	0.00908	A	11.8832	0.218543
HFN	IAAV6808	8K	1701	0.605303	0.00908	A	11.8832	0.218543
HFN	IACX8602	2B	334	1.38849	0.02875	A	23.1844	0.172185
HFN	Kukri_c11705_767	8K	3826	0.732148	0.01197	A	-13.929	0.238411
HFN	Kukri_c17396_2448	5B	138	1.32203	0.02695	A	21.6137	0.152318
HFN	RAC875_c4960_951	8K	2597	0.191377	0.00145	A	7.37982	0.92053
HFN	Kukri_rep_c113115_261	5B	137	1.32203	0.02695	A	21.6137	0.152318
HFN	Kukri_rep_c71916_1548	3A	79	0.165141	0.00113	A	-4.3512	0.264901
HFN	RAC875_c14775_1048	2B	224	0.0733335	0.00026042	A	-2.0649	0.178808
HFN	RAC875_c19030_112	3B	123	0.178048	0.00128	A	4.04713	0.238411
HFN	RAC875_c32792_231	3B	128	0.178048	0.00128	A	4.04713	0.238411
HFN	RFL_Contig5758_757	3B	125	0.178048	0.00128	A	4.04713	0.238411
HFN	Tdurum_contig20987_1271	6B	144	0.0646036	0.00020555	A	1.73931	0.271523
HFN	Tdurum_contig20987_432	6B	144	0.0646036	0.00020555	A	1.73931	0.271523
HFN	Tdurum_contig59566_1534	3B	283	0.235226	0.00206	A	6.03126	0.145695
HFN	Tdurum_contig59566_2309	3B	283	0.235226	0.00206	A	6.03126	0.145695
HFN	RAC875_c52086_340	8K	3827	0.0920407	0.00039613	A	-3.7754	0.927152
HFN	Tdurum_contig59566_4435	3B	283	0.235226	0.00206	A	6.03126	0.145695
HFN	tplb0052b04_1651a	8K	3828	1.82189	0.04088	A	-22.382	0.278146
HFN	wsnp_Ex_c2111_3963339	1B	40	0.319393	0.0034	A	6.34134	0.211921
HFN	wsnp_JD_c18509_16968425	3B	283	0.235226	0.00206	A	6.03126	0.145695
HFN	wsnp_Ku_c4568_8243775	3A	68	0.44749	0.00577	A	9.86156	0.238411
HFN	BobWhite_c44364_190a	8K	3829	0.324487	0.00349	A	7.75732	0.172185
HFN	BS00020982_51	5B	143	0.240023	0.00213	A	6.47775	0.152318
HFN	BS00023077_51	5B	192	0.0155087	1.3114e-05	A	-0.42531	0.258278
HFN	BS00075525_51	7A	250	0.105285	0.00050608	A	2.77437	0.18543
HFN	BS00086247_51b	8K	3830	0.359827	0.00411	A	-8.6567	0.258278
HFN	BS00089942_51	7B	132	0.176128	0.00126	A	4.31473	0.165563
HFN	BS00098432_51	8K	890	0.423313	0.0053	A	-9.1478	0.145695
HFN	CAP11_c1115_150	1A	224	0.577591	0.00848	A	10.259	0.205298
HFN	GENE_0487_644	1B	231	0.389734	0.00466	A	-8.818	0.198675
HFN	Kukri_c17_1246	2B	338	0.774148	0.01296	A	14.296	0.198675
HFN	Kukri_c29652_858	1B	104	1.55674	0.03339	A	-20.425	0.284768
HFN	Kukri_c4892_755	6B	90	0.697864	0.01117	A	12.343	0.192053
HFN	Kukri_c7193_3176	2A	195	0.825185	0.01418	A	14.6945	0.178808
HFN	Kukri_rep_c114738_144	3B	127	0.178048	0.00128	A	4.04713	0.238411
HFN	RAC875_c10139_92	5B	143	0.0741261	0.00026568	A	2.27928	0.152318
HFN	RAC875_c17182_600	7B	0	0.921616	0.01654	A	15.7129	0.198675
HFN	RAC875_c76533_442	2B	155	0.184641	0.00137	A	4.6119	0.165563
HFN	RAC875_rep_c110391_565	6B	90	0.697864	0.01117	A	12.343	0.192053
HFN	Tdurum_contig31075_260	8K	2908	0.240023	0.00213	A	6.47775	0.152318
HFN	Tdurum_contig9132_102	3B	128	0.178048	0.00128	A	4.04713	0.238411
HFN	wsnp_JD_c12687_12877994	2B	155	0.0504295	0.00012881	A	1.42634	0.15894
HFN	BobWhite_c2203_633	7A	126	0.659021	0.01028	A	12.1397	0.205298
HFN	BobWhite_c23828_884b	8K	3831	0.384081	0.00455	A	-7.709	0.178808
HFN	BobWhite_c40418_289	2B	155	0.0504295	0.00012881	A	1.42634	0.15894
HFN	BS00022586_51	3A	76	0.359827	0.00411	A	-8.6567	0.258278
HFN	RAC875_c7186_1147	8K	2640	0.0920407	0.00039613	A	-3.7754	0.927152
HFN	BS00061414_51	5B	189	0.00830886	3.8264e-06	A	0.23478	0.251656
HFN	BS00067499_51	3A	76	0.359827	0.00411	A	-8.6567	0.258278
HFN	BS00087696_51	5B	143	0.240023	0.00213	A	6.47775	0.152318
HFN	BS00094237_51	8K	873	0.681019	0.01079	A	13.7157	0.178808
HFN	BS00099829_51	1B	40	0.319393	0.0034	A	6.34134	0.211921
HFN	BS00107804_51	2A	187	1.99482	0.04587	A	24.169	0.238411
HFN	CAP11_c6406_71	8K	980	0.681019	0.01079	A	13.7157	0.178808
HFN	Excalibur_c14594_182	5B	19	0.0572084	0.00016353	A	-1.6823	0.152318
HFN	Excalibur_c53423_245	2A	140	0.213007	0.00174	A	4.88023	0.218543
HFN	Excalibur_rep_c104354_205	5B	4	0.664582	0.01041	A	11.0699	0.264901
HFN	Kukri_c14967_836	3B	219	0.672559	0.01059	A	-12.143	0.264901
HFN	Kukri_c30117_214	8K	2048	0.0252213	3.3953e-05	A	0.72721	0.205298
HFN	Kukri_c365_345	2A	257	0.963531	0.01759	A	-16.125	0.238411
HFN	Kukri_c37692_347	5B	143	0.0741261	0.00026568	A	2.27928	0.152318
HFN	RAC875_c16009_223	2B	155	0.0504295	0.00012881	A	1.42634	0.15894
HFN	RAC875_c31670_389	5A	137	0.311838	0.00327	A	8.27973	0.125828
HFN	RAC875_c43191_473	8K	2565	0.664582	0.01041	A	11.0699	0.264901
HFN	RAC875_c68120_285	5A	137	0.311838	0.00327	A	8.27973	0.125828
HFN	RAC875_c68413_74	5B	143	0.0741261	0.00026568	A	2.27928	0.152318
HFN	wsnp_Ku_c3102_5810751	5B	132	1.45161	0.03048	A	23.0024	0.145695
HFN	wsnp_Ku_c3102_5811860	5B	132	1.45161	0.03048	A	23.0024	0.145695
HFN	BobWhite_c5255_429	6D	193	0.510745	0.00706	A	9.43958	0.198675
HFN	BS00055864_51	1B	231	0.389734	0.00466	A	-8.818	0.198675
HFN	BS00055866_51	1B	231	0.389734	0.00466	A	-8.818	0.198675
HFN	RAC875_c14064_308	7B	287	1.57268	0.03383	A	-20.424	0.198675
HFN	RAC875_c48885_107	5A	310	1.09178	0.02087	A	19.0512	0.218543
HFN	wsnp_Ex_c10718_17457870	6D	193	0.510745	0.00706	A	9.43958	0.198675
HFN	wsnp_Ex_c6354_11053460	7A	342	0.924307	0.01661	A	14.6278	0.211921
HFN	BobWhite_c32911_243	6B	124	0.147636	0.0009257	A	3.9118	0.258278
HFN	BobWhite_c34920_228	6B	124	0.147636	0.0009257	A	3.9118	0.258278
HFN	BS00010477_51	8K	324	0.222914	0.00188	A	5.51287	0.205298
HFN	BS00022297_51	8K	408	1.12372	0.02169	A	15.1942	0.231788
HFN	BS00023673_51	8K	485	0.00560805	1.7542e-06	A	0.1629	0.172185
HFN	BS00052386_51	6B	124	0.147636	0.0009257	A	3.9118	0.258278
HFN	BS00065313_51	5A	137	0.311838	0.00327	A	8.27973	0.125828
HFN	BS00085826_51	5A	137	0.311838	0.00327	A	8.27973	0.125828
HFN	D_GB5Y7FA01BY1M8_127	8K	1096	0.0441728	0.00010009	A	1.17434	0.225166
HFN	Excalibur_c20503_382	6B	124	0.147636	0.0009257	A	3.9118	0.258278
HFN	Excalibur_c23992_436	1B	159	0.879656	0.01551	A	15.4525	0.245033
HFN	Excalibur_c37474_868	6B	124	0.147636	0.0009257	A	3.9118	0.258278
HFN	RFL_Contig3882_550	8K	2797	0.0920407	0.00039613	A	-3.7754	0.927152
HFN	Excalibur_c48379_116	1B	159	0.879656	0.01551	A	15.4525	0.245033
HFN	Excalibur_c48379_413	1B	159	0.879656	0.01551	A	15.4525	0.245033
HFN	Excalibur_c50499_218	6B	124	0.147636	0.0009257	A	3.9118	0.258278
HFN	IAAV1460	6B	127	0.170079	0.00119	A	4.44938	0.258278
HFN	IAAV4286	3A	148	0.205045	0.00163	A	-4.7961	0.198675
HFN	IACX4889	6B	127	0.170079	0.00119	A	4.44938	0.258278
HFN	Kukri_c24764_1094	6B	90	0.64774	0.01003	A	11.807	0.198675
HFN	Kukri_c27693_551	1B	158	0.879656	0.01551	A	15.4525	0.245033
HFN	Kukri_c3983_670	6B	124	0.147636	0.0009257	A	3.9118	0.258278
HFN	Kukri_c51992_290	2D	33	0.978273	0.01796	A	15.6887	0.245033
HFN	Kukri_rep_c104054_174	1B	159	0.879656	0.01551	A	15.4525	0.245033
HFN	Kukri_rep_c113120_104	2D	33	0.978273	0.01796	A	15.6887	0.245033
HFN	RAC875_c26400_88	6B	124	0.147636	0.0009257	A	3.9118	0.258278
HFN	RAC875_c37871_207	6B	16	0.696739	0.01115	A	-13.68	0.198675
HFN	RAC875_c4632_1681	6A	109	0.269379	0.00258	A	-6.638	0.165563
HFN	RAC875_rep_c106588_205	8K	2691	0.513896	0.00712	A	10.876	0.178808
HFN	RFL_Contig4792_379	8K	3832	0.236138	0.00207	A	-5.0482	0.238411
HFN	TA005843_0691	6B	124	0.147636	0.0009257	A	3.9118	0.258278
HFN	Tdurum_contig14046_364	6B	90	0.697864	0.01117	A	12.343	0.192053
HFN	Tdurum_contig50994_909	6B	124	0.147636	0.0009257	A	3.9118	0.258278
HFN	wsnp_Ex_c11350_18330527	7A	211	0.144214	0.00088827	A	3.86751	0.192053
HFN	wsnp_Ex_c27934_37093614	6B	124	0.147636	0.0009257	A	3.9118	0.258278
HFN	wsnp_Ex_c38150_45749359	6B	124	0.147636	0.0009257	A	3.9118	0.258278
HFN	wsnp_Ex_c8360_14085858	3B	10	0.83357	0.01438	A	-14.332	0.218543
HFN	wsnp_Ex_rep_c68829_67704044	5A	107	0.00100438	5.6839e-08	A	0.03	0.172185
HFN	wsnp_JD_rep_c63957_40798121	2D	33	0.978273	0.01796	A	15.6887	0.245033
HFN	wsnp_Ra_c54050_57499377	6B	124	0.147636	0.0009257	A	3.9118	0.258278
HFN	wsnp_Ra_rep_c73731_71807419	6B	124	0.147636	0.0009257	A	3.9118	0.258278
HFN	BobWhite_c33464_133	2B	314	0.100568	0.00046566	A	-2.8223	0.192053
HFN	BobWhite_c8428_346	8K	204	0.166177	0.00114	A	-3.8202	0.205298
HFN	BobWhite_rep_c50999_270	6D	196	0.317124	0.00336	A	6.78879	0.192053
HFN	BS00011445_51	6A	3	0.799204	0.01356	A	15.6518	0.18543
HFN	BS00012093_51	6B	90	0.697864	0.01117	A	12.343	0.192053
HFN	BS00022124_51	1B	180	1.32772	0.02711	A	19.0036	0.251656
HFN	BS00093036_51	8K	859	0.540668	0.00768	A	-10.524	0.205298
HFN	BS00096719_51	1B	197	0.0551326	0.00015251	A	-1.3773	0.264901
HFN	CAP12_c326_218a	8K	3833	0.0349583	6.3895e-05	A	0.90732	0.198675
HFN	CAP7_c3367_68	3A	157	0.168886	0.00117	A	-3.8944	0.231788
HFN	Ex_c5759_628	8K	1149	0.166177	0.00114	A	-3.8202	0.205298
HFN	Excalibur_c3298_533	7A	289	0.865855	0.01517	A	13.7622	0.192053
HFN	Tdurum_contig45715_1246	1B	70	0.562424	0.00815	A	-21.996	0.933775
HFN	Excalibur_c7971_712	8K	1496	0.0068681	2.6209e-06	A	-0.20793	0.198675
HFN	Excalibur_c8658_335	4A	115	0.286014	0.00284	A	-5.9565	0.211921
HFN	IAAV5014	5B	256	0.806097	0.01372	A	-13.442	0.238411
HFN	IAAV5232	8K	1671	0.0068681	2.6209e-06	A	-0.20793	0.198675
HFN	Ku_c28597_514	3A	157	0.168886	0.00117	A	-3.8944	0.231788
HFN	Kukri_c40121_373	2A	174	0.627033	0.00957	A	-12.02	0.198675
HFN	Kukri_rep_c70479_411	3A	157	0.168886	0.00117	A	-3.8944	0.231788
HFN	RAC875_c15872_141	4B	74	0.23954	0.00212	A	6.54746	0.15894
HFN	RAC875_c22463_494	2B	314	0.100568	0.00046566	A	-2.8223	0.192053
HFN	RAC875_c291_2591	1B	253	0.419007	0.00522	A	-8.4768	0.198675
HFN	Tdurum_contig53888_107	1B	122	0.511012	0.00706	A	-18.576	0.927152
HFN	RAC875_c29907_115	8K	2510	0.400139	0.00486	A	-8.6921	0.192053
HFN	RAC875_c29907_293	8K	2511	0.400139	0.00486	A	-8.6921	0.192053
HFN	RAC875_c86270_269	5A	107	0.00163167	1.4937e-07	A	0.04941	0.165563
HFN	RAC875_rep_c110663_1499	8K	3834	0.237832	0.0021	A	-4.7226	0.251656
HFN	RFL_Contig2815_1881	6A	2	0.799204	0.01356	A	15.6518	0.18543
HFN	Tdurum_contig59782_86	3A	156	0.168886	0.00117	A	-3.8944	0.231788
HFN	wsnp_CAP12_c2231_1090724	5B	256	0.806097	0.01372	A	-13.442	0.238411
HFN	wsnp_Ex_c21633_30782312	8K	3303	0.540668	0.00768	A	-10.524	0.205298
HFN	wsnp_Ex_c9979_16421462	8K	3516	0.166177	0.00114	A	-3.8202	0.205298
HFN	wsnp_Ex_rep_c69248_68171036	6D	196	0.317124	0.00336	A	6.78879	0.192053
HFN	Tdurum_contig55473_221	8K	3835	0.684639	0.01087	A	-19.606	0.927152
HFN	wsnp_Ra_c17636_26538543	8K	3697	0.972365	0.01782	A	-16.676	0.211921
HFN	wsnp_Ra_c7280_12576178	3A	157	0.168886	0.00117	A	-3.8944	0.231788
HFN	wsnp_RFL_Contig2789_2553657	7A	126	0.385884	0.00459	A	8.23534	0.198675
HFN	BobWhite_c1085_412	7A	126	0.385884	0.00459	A	8.23534	0.198675
HFN	BobWhite_c18852_91	2A	79	0.328855	0.00356	A	-7.8055	0.15894
HFN	BobWhite_c47456_121	5B	85	1.78755	0.03989	A	23.3935	0.205298
HFN	BS00022994_51	5A	190	0.145749	0.00090498	A	-3.6136	0.225166
HFN	BS00041077_51	5A	62	0.607936	0.00914	A	-12.709	0.178808
HFN	BS00062843_51	2A	101	0.954208	0.01736	A	14.9307	0.238411
HFN	BS00066148_51	2B	351	1.26624	0.02546	A	21.4559	0.172185
HFN	BS00080821_51a	8K	3837	0.133512	0.000775	A	3.4925	0.205298
HFN	BS00109395_51	5A	190	0.145749	0.00090498	A	-3.6136	0.225166
HFN	CAP12_c956_61	5A	303	0.370376	0.0043	A	8.77233	0.152318
HFN	Ex_c4206_559	8K	1138	0.0279685	4.1511e-05	A	-0.69747	0.258278
HFN	Excalibur_c18826_452b	8K	3838	0.24411	0.00219	A	-4.9692	0.258278
HFN	Excalibur_c2598_2052	5A	137	0.311838	0.00327	A	8.27973	0.125828
HFN	Excalibur_c30955_479	1B	180	0.096948	0.00043555	A	2.26195	0.251656
HFN	IAAV8378	5B	85	1.78755	0.03989	A	23.3935	0.205298
HFN	Jagger_c2853_75	6A	93	1.11402	0.02144	A	16.9671	0.231788
HFN	Ku_c6779_1381	4A	117	0.341445	0.00378	A	-7.3898	0.192053
HFN	Tdurum_contig64563_491a	8K	3839	0.594329	0.00884	A	15.4851	0.913907
HFN	Kukri_c29521_123	5A	303	0.370376	0.0043	A	8.77233	0.152318
HFN	Kukri_c3430_1837	8K	2068	0.232073	0.00201	A	6.88848	0.119205
HFN	RAC875_c48885_142	5A	310	1.09178	0.02087	A	19.0512	0.218543
HFN	wsnp_CAP11_c1116_654940	5A	303	0.370376	0.0043	A	8.77233	0.152318
HFN	wsnp_CAP11_c59_99263	8K	3175	0.236138	0.00207	A	-5.0482	0.238411
HFN	wsnp_CAP11_c59_99702	8K	3177	0.236138	0.00207	A	-5.0482	0.238411
HFN	wsnp_Ex_c12431_19823475	5B	31	0.0642711	0.00020356	A	-1.7734	0.15894
HFN	wsnp_Ex_c30368_39293103	8K	3353	1.21947	0.02421	A	17.8507	0.258278
HFN	wsnp_Ex_c3887_7051325	8K	3390	0.532052	0.0075	A	10.165	0.245033
HFN	wsnp_Ex_c59520_60358788	5A	190	0.145749	0.00090498	A	-3.6136	0.225166
HFN	Tdurum_contig93425_441	7B	203	1.04101	0.01956	A	-25.03	0.907285
HFN	wsnp_JD_c1219_1766041	8K	3583	0.507575	0.00699	A	-10.768	0.13245
HFN	wsnp_Ku_c1292_2572110	2A	83	0.328855	0.00356	A	-7.8055	0.15894
HFN	wsnp_Ku_rep_c101212_88410320	5B	85	1.78755	0.03989	A	23.3935	0.205298
HFN	BobWhite_c2409_1355	1B	248	0.0958256	0.00042642	A	2.5212	0.245033
HFN	BS00000006_51	8K	259	1.09178	0.02087	A	19.0512	0.218543
HFN	BS00012029_51	1B	247	0.0958256	0.00042642	A	2.5212	0.245033
HFN	BS00024814_51	8K	489	0.293188	0.00296	A	-6.1523	0.225166
HFN	BS00035640_51	7B	95	0.0786986	0.00029688	A	-2.2351	0.139073
HFN	BS00041323_51	2B	167	1.12309	0.02168	A	20.5999	0.125828
HFN	BS00056737_51	8K	3840	0.236138	0.00207	A	-5.0482	0.238411
HFN	tplb0022m23_742	8K	3072	0.216897	0.0018	A	8.72317	0.933775
HFN	BS00062676_51	8K	3841	1.15627	0.02254	A	-18.213	0.218543
HFN	BS00062810_51	1B	245	0.0958256	0.00042642	A	2.5212	0.245033
HFN	BS00065808_51	2A	208	0.322758	0.00346	A	8.52037	0.13245
HFN	BS00067871_51	6B	124	0.147636	0.0009257	A	3.9118	0.258278
HFN	BS00067873_51	6B	124	0.147636	0.0009257	A	3.9118	0.258278
HFN	BS00083339_51	1A	20	0.407268	0.00499	A	-8.4328	0.211921
HFN	BS00099987_51	5B	258	0.0802109	0.00030752	A	2.24352	0.15894
HFN	BS00108733_51	5D	38	0.0581508	0.00016864	A	1.63419	0.245033
HFN	CAP8_c42_161	8K	1049	0.236138	0.00207	A	-5.0482	0.238411
HFN	Ex_c37410_1026	8K	3842	0.689625	0.01098	A	11.4221	0.258278
HFN	Ex_c49055_617	6B	124	0.147636	0.0009257	A	3.9118	0.258278
HFN	Ex_c5759_663	8K	3843	0.166177	0.00114	A	-3.8202	0.205298
HFN	Excalibur_c14745_268	5A	190	0.203863	0.00162	A	-4.9393	0.218543
HFN	Excalibur_c25545_249	7B	61	0.297664	0.00303	A	7.01639	0.178808
HFN	Excalibur_c47738_334	6B	124	0.147636	0.0009257	A	3.9118	0.258278
HFN	Excalibur_rep_c101274_113	6B	124	0.147636	0.0009257	A	3.9118	0.258278
HFN	IAAV2147	1A	20	0.407268	0.00499	A	-8.4328	0.211921
HFN	IAAV8147	8K	3844	0.166177	0.00114	A	-3.8202	0.205298
HFN	IAAV8855	7D	118	0.0518463	0.00013577	A	-1.3952	0.205298
HFN	IACX1306	1B	245	0.0958256	0.00042642	A	2.5212	0.245033
HFN	tplb0051d06_1385	8K	3108	0.0920407	0.00039613	A	-3.7754	0.927152
HFN	IACX5821	1B	158	0.848569	0.01475	A	15.1521	0.238411
HFN	IACX9430	3B	117	0.379281	0.00447	A	8.29581	0.192053
HFN	JD_c51907_59	5B	3	0.689625	0.01098	A	11.4221	0.258278
HFN	Ku_c2121_1232	1A	20	0.407268	0.00499	A	-8.4328	0.211921
HFN	Ku_c5938_4221	7A	132	0.910625	0.01627	A	-15.059	0.238411
HFN	Kukri_c17177_2181	1A	20	0.407268	0.00499	A	-8.4328	0.211921
HFN	Kukri_c41694_285	6B	124	0.147636	0.0009257	A	3.9118	0.258278
HFN	Kukri_c49151_139	5B	46	0.0363727	6.8968e-05	A	1.14931	0.119205
HFN	Kukri_rep_c69922_563	6B	124	0.147636	0.0009257	A	3.9118	0.258278
HFN	RAC875_c63892_604	6B	124	0.147636	0.0009257	A	3.9118	0.258278
HFN	wsnp_CAP11_c2100_1109583	8K	3170	0.0920407	0.00039613	A	-3.7754	0.927152
HFN	RAC875_c63892_678	6B	124	0.147636	0.0009257	A	3.9118	0.258278
HFN	RAC875_c67770_822	8K	3845	0.208183	0.00168	A	-4.4394	0.251656
HFN	RAC875_c85550_73	8K	2666	0.532052	0.0075	A	10.165	0.245033
HFN	RAC875_rep_c111379_93	8K	3846	0.526061	0.00738	A	-10.336	0.198675
HFN	TA002993_0179_w	1A	20	0.407268	0.00499	A	-8.4328	0.211921
HFN	TA006276_0443	6B	124	0.147636	0.0009257	A	3.9118	0.258278
HFN	Tdurum_contig31043_89	6B	124	0.147636	0.0009257	A	3.9118	0.258278
HFN	wsnp_BQ161448B_Ta_2_1	6B	124	0.147636	0.0009257	A	3.9118	0.258278
HFN	wsnp_Ex_rep_c103466_88415738	6B	124	0.147636	0.0009257	A	3.9118	0.258278
HFN	wsnp_Ex_rep_c68480_67305954	6B	124	0.147636	0.0009257	A	3.9118	0.258278
HFN	wsnp_CAP11_c847_522893	8K	3180	0.206307	0.00165	A	7.97136	0.927152
HFN	wsnp_Ra_c16850_25605248	6B	124	0.147636	0.0009257	A	3.9118	0.258278
HFN	BobWhite_c1361_1187	8K	28	0.0358158	6.6953e-05	A	-0.88131	0.258278
HFN	BobWhite_c28950_147	3A	111	0.29214	0.00294	A	-6.4787	0.238411
HFN	BobWhite_rep_c55551_53	3A	111	0.29214	0.00294	A	-6.4787	0.238411
HFN	BS00003964_51	3A	156	0.296348	0.00301	A	-6.2383	0.225166
HFN	BS00037400_51	3A	111	0.29214	0.00294	A	-6.4787	0.238411
HFN	BS00066800_51	3A	111	0.29214	0.00294	A	-6.4787	0.238411
HFN	BS00067073_51	6B	136	0.0902622	0.00038218	A	-2.4431	0.245033
HFN	BS00071948_51	3A	155	0.296348	0.00301	A	-6.2383	0.225166
HFN	BS00080749_51	2D	83	0.160038	0.00107	A	3.93557	0.192053
HFN	wsnp_Ex_c11684_18805687	4A	112	1.09491	0.02095	A	-26.208	0.92053
HFN	BS00090569_51	2A	146	0.402788	0.00491	A	8.637	0.192053
HFN	BS00107192_51	5A	128	0.426548	0.00536	A	-8.5425	0.218543
HFN	CAP12_c3699_80	8K	1000	2.93554	0.07424	A	-31.527	0.211921
HFN	Excalibur_c10902_1264a	8K	3847	0.0887465	0.00037051	A	2.82363	0.119205
HFN	Excalibur_c14189_156	7A	99	0.367189	0.00424	A	7.024	0.264901
HFN	Excalibur_c27915_560	1B	221	0.738238	0.01211	A	12.5537	0.251656
HFN	Excalibur_c73791_296	2B	350	1.26624	0.02546	A	21.4559	0.172185
HFN	Excalibur_c76628_251	6B	192	1.00824	0.01872	A	-17.727	0.15894
HFN	IAAV3173	2D	82	0.160038	0.00107	A	3.93557	0.192053
HFN	IAAV691	2D	82	0.160038	0.00107	A	3.93557	0.192053
HFN	IACX1223	1B	245	0.0958256	0.00042642	A	2.5212	0.245033
HFN	IACX6092	3A	154	0.296348	0.00301	A	-6.2383	0.225166
HFN	IACX9458a	8K	3848	0.220339	0.00184	A	5.26259	0.192053
HFN	Kukri_c13793_1152	3A	111	0.29214	0.00294	A	-6.4787	0.238411
HFN	Kukri_c39227_310	2D	82	0.160038	0.00107	A	3.93557	0.192053
HFN	RAC875_c103988_92	8K	2386	1.28142	0.02586	A	-19.518	0.178808
HFN	RAC875_c17918_321	4A	117	0.575118	0.00842	A	-11.294	0.178808
HFN	RAC875_c19210_348	2B	167	1.12309	0.02168	A	20.5999	0.125828
HFN	RAC875_c5138_116	7B	95	0.0786986	0.00029688	A	-2.2351	0.139073
HFN	RAC875_rep_c106400_276	2B	139	0.60653	0.00911	A	-12.668	0.15894
HFN	TA003034_1922	7B	96	0.204294	0.00162	A	-5.5628	0.125828
HFN	TA004043_0135	7B	96	0.204294	0.00162	A	-5.5628	0.125828
HFN	Tdurum_contig57753_138	3A	111	0.29214	0.00294	A	-6.4787	0.238411
HFN	tplb0029b01_1022	1B	82	0.0733798	0.00026072	A	1.92723	0.205298
HFN	wsnp_Ex_c16079_24507688	3A	111	0.29214	0.00294	A	-6.4787	0.238411
HFN	wsnp_Ex_c22888_32105519	3A	111	0.29214	0.00294	A	-6.4787	0.238411
HFN	wsnp_Ex_c59095_60108118c	8K	3849	0.155566	0.00101	A	-3.8116	0.271523
HFN	wsnp_Ku_c12517_20191465	2B	167	1.12309	0.02168	A	20.5999	0.125828
HFN	BobWhite_c21669_430	8K	76	0.0182584	1.8071e-05	A	0.46629	0.251656
HFN	BobWhite_c34689_116	7B	126	0.337204	0.00371	A	7.62554	0.18543
HFN	wsnp_Ex_c29742_38738725	3A	141	0.00138761	1.0838e-07	A	-0.064054	0.92053
HFN	BS00003867_51	2A	23	0.740191	0.01216	A	13.6377	0.18543
HFN	BS00010629_51	2A	23	0.740191	0.01216	A	13.6377	0.18543
HFN	BS00011101_51	2A	23	0.740191	0.01216	A	13.6377	0.18543
HFN	BS00023188_51	8K	481	0.0672017	0.00022128	A	1.79619	0.178808
HFN	BS00046890_51	2D	98	1.16928	0.02289	A	18.3923	0.198675
HFN	BS00065865_51a	8K	3850	1.45051	0.03045	A	19.9453	0.218543
HFN	BS00065889_51	1B	164	1.61297	0.03496	A	-19.834	0.251656
HFN	BS00066013_51	5B	68	0.232956	0.00203	A	6.45857	0.125828
HFN	BS00068556_51	3B	226	0.171533	0.0012	A	-4.7908	0.13245
HFN	BS00086364_51	2A	23	0.740191	0.01216	A	13.6377	0.18543
HFN	BS00092244_51	4A	20	1.98047	0.04545	A	29.9508	0.172185
HFN	BS00107675_51a	8K	3851	0.913249	0.01634	A	17.9867	0.152318
HFN	Ex_c24969_223	1B	92	0.0675059	0.00022316	A	1.82132	0.18543
HFN	Ex_c25467_851	4B	126	0.0806604	0.00031071	A	2.42962	0.15894
HFN	Excalibur_c1408_509	2A	23	0.740191	0.01216	A	13.6377	0.18543
HFN	Excalibur_c21739_688	7B	126	0.337204	0.00371	A	7.62554	0.18543
HFN	Excalibur_c22240_938	1A	28	0.179818	0.0013	A	4.52241	0.18543
HFN	Excalibur_c224_1383	2B	316	0.0835671	0.00033171	A	2.31629	0.18543
HFN	Excalibur_c23709_358	5B	68	0.232956	0.00203	A	6.45857	0.125828
HFN	Excalibur_c60238_183	7A	329	0.635618	0.00976	A	11.1908	0.264901
HFN	GENE_0014_262	8K	3852	0.0182584	1.8071e-05	A	0.46629	0.251656
HFN	GENE_1397_630	2A	23	0.740191	0.01216	A	13.6377	0.18543
HFN	GENE_1781_719	3B	115	0.460924	0.00604	A	8.81334	0.225166
HFN	GENE_3975_194	8K	3853	0.553572	0.00796	A	11.983	0.15894
HFN	IAAV52	5B	68	0.232956	0.00203	A	6.45857	0.125828
HFN	IAAV6174	5B	68	0.232956	0.00203	A	6.45857	0.125828
HFN	Ku_c3897_71	8K	1886	0.232956	0.00203	A	6.45857	0.125828
HFN	Ku_c71122_384	4B	36	1.02896	0.01925	A	-16.101	0.211921
HFN	Kukri_c1818_2380	8K	1968	0.0182584	1.8071e-05	A	0.46629	0.251656
HFN	RAC875_c10595_473	8K	3854	0.0161393	1.4181e-05	A	-0.45081	0.172185
HFN	wsnp_Ex_c6022_10552811	1B	122	0.511012	0.00706	A	-18.576	0.927152
HFN	RAC875_c27160_307	4B	36	1.02896	0.01925	A	-16.101	0.211921
HFN	RAC875_c50245_120	8K	2599	1.14917	0.02236	A	22.6601	0.125828
HFN	RAC875_c60563_531	2D	98	1.16928	0.02289	A	18.3923	0.198675
HFN	RAC875_c9150_2945	5B	68	0.232956	0.00203	A	6.45857	0.125828
HFN	RAC875_rep_c73201_205	2D	98	1.16928	0.02289	A	18.3923	0.198675
HFN	RAC875_s113853_61	3D	8	0.234592	0.00205	A	6.48481	0.13245
HFN	TA001373_1517	2D	98	1.16928	0.02289	A	18.3923	0.198675
HFN	TA002095_0637	2A	6	0.179359	0.0013	A	4.00098	0.238411
HFN	Tdurum_contig100004_204	3B	225	0.171533	0.0012	A	-4.7908	0.13245
HFN	tplb0028p02_562	8K	3855	0.0182584	1.8071e-05	A	0.46629	0.251656
HFN	wsnp_be494028A_Ta_2_1	8K	3133	0.298285	0.00304	A	7.1493	0.152318
HFN	wsnp_BF201235A_Ta_2_4	2A	23	0.740191	0.01216	A	13.6377	0.18543
HFN	wsnp_Ex_c16389_24884851	4B	36	1.02896	0.01925	A	-16.101	0.211921
HFN	wsnp_Ku_c7096_12264232	8K	3676	1.14917	0.02236	A	22.6601	0.125828
HFN	BobWhite_c17644_112	1B	239	0.0678409	0.00022524	A	1.95235	0.218543
HFN	BobWhite_c27474_65b	8K	3856	0.548736	0.00786	A	-9.8672	0.278146
HFN	BobWhite_c27885_197	5B	68	0.0887465	0.00037051	A	2.82363	0.119205
HFN	BobWhite_c5611_281	3B	4	0.726999	0.01185	A	12.3711	0.251656
HFN	BS00006033_51	1B	245	0.415782	0.00515	A	9.54463	0.198675
HFN	BS00035883_51	2A	194	0.883094	0.01559	A	-15.742	0.211921
HFN	wsnp_Ku_c568_1187615	5B	16	0.0613652	0.00018664	A	3.50952	0.940397
HFN	BS00066138_51	5B	86	0.0403291	8.41e-05	A	-1.2984	0.125828
HFN	BS00067046_51	2D	33	1.01832	0.01898	A	16.8747	0.231788
HFN	BS00069867_51	5B	68	0.0887465	0.00037051	A	2.82363	0.119205
HFN	BS00111112_51	7A	126	0.385884	0.00459	A	8.23534	0.198675
HFN	Excalibur_c112240_381	5B	252	0.314679	0.00332	A	-7.1717	0.211921
HFN	IAAV3220	1B	115	2.61083	0.06419	A	-29.779	0.264901
HFN	IAAV8659	3B	283	0.568025	0.00827	A	11.9232	0.165563
HFN	Kukri_c11325_337	7A	126	0.385884	0.00459	A	8.23534	0.198675
HFN	Kukri_c27172_757	6B	121	0.0166083	1.5006e-05	A	0.50745	0.251656
HFN	Kukri_rep_c109098_132	7A	126	0.385884	0.00459	A	8.23534	0.198675
HFN	Kukri_rep_c110868_147	8K	2292	0.0959881	0.00042774	A	-2.3612	0.258278
HFN	Ra_c15623_1791a	8K	3857	0.0887465	0.00037051	A	2.82363	0.119205
HFN	RAC875_c22210_305	8K	2473	0.0429437	9.4846e-05	A	1.1421	0.211921
HFN	RAC875_c33109_72	4A	181	0.575608	0.00843	A	-10.176	0.192053
HFN	RAC875_rep_c81781_202	6B	127	0.217599	0.00181	A	5.6092	0.251656
HFN	TA002772_0920	5A	35	0.485784	0.00654	A	-11.511	0.13245
HFN	wsnp_BE497820B_Ta_2_1	5B	46	0.0269923	3.8744e-05	A	0.87996	0.112583
HFN	wsnp_Ex_c14107_22021215	8K	3240	0.0959881	0.00042774	A	-2.3612	0.258278
HFN	wsnp_Ex_c20169_29215401	2B	216	0.332809	0.00363	A	7.4939	0.18543
HFN	wsnp_Ex_c222_436432	5B	87	0.0403291	8.41e-05	A	-1.2984	0.125828
HFN	wsnp_Ex_c222_436779	5B	87	0.0403291	8.41e-05	A	-1.2984	0.125828
HFN	wsnp_Ex_c2868_5293485	8K	3346	0.808214	0.01377	A	13.3245	0.231788
HFN	wsnp_Ex_c46217_51790399	5B	87	0.0403291	8.41e-05	A	-1.2984	0.125828
HFN	wsnp_Ex_rep_c69526_68472665	5A	35	0.485784	0.00654	A	-11.511	0.13245
HFN	wsnp_Ra_rep_c75740_73183118	3B	283	0.568025	0.00827	A	11.9232	0.165563
HFN	BobWhite_c15352_394	7A	308	0.31199	0.00327	A	-6.9885	0.205298
HFN	BobWhite_c17644_456	1B	239	0.0678409	0.00022524	A	1.95235	0.218543
HFN	BS00040251_51a	8K	3858	0.362931	0.00417	A	9.43543	0.125828
HFN	BS00063011_51a	8K	3859	0.0160626	1.4051e-05	A	-0.48564	0.15894
HFN	BS00066873_51	7B	140	0.34442	0.00383	A	7.73555	0.18543
HFN	BS00068390_51	5B	44	0.0269923	3.8744e-05	A	0.87996	0.112583
HFN	BS00088825_51	7A	309	0.31199	0.00327	A	-6.9885	0.205298
HFN	BS00092953_51	5B	44	0.0269923	3.8744e-05	A	0.87996	0.112583
HFN	CAP11_c1972_285	1A	89	0.00470272	1.2357e-06	A	0.14508	0.152318
HFN	CAP7_s12849_67	1B	135	0.130147	0.00074059	A	3.62589	0.18543
HFN	Excalibur_c105151_200	1A	16	0.125547	0.00069461	A	3.03201	0.18543
HFN	Excalibur_c33675_410	5B	143	0.106321	0.00051511	A	3.21539	0.145695
HFN	Excalibur_c53298_599	2D	97	1.16928	0.02289	A	18.3923	0.198675
HFN	Excalibur_c96921_206	3A	227	0.0432794	9.6267e-05	A	1.14608	0.192053
HFN	GENE_4895_66	8K	3860	1.51357	0.03219	A	24.1195	0.125828
HFN	IAAV1653a	8K	3861	0.062026	0.00019042	A	-1.4806	0.238411
HFN	IACX4378	1A	107	0.00470272	1.2357e-06	A	0.14508	0.152318
HFN	Jagger_c2047_362	8K	1820	0.076383	0.0002809	A	2.256	0.13245
HFN	Ku_c57425_413	8K	3862	0.076383	0.0002809	A	2.256	0.13245
HFN	Kukri_c42244_809	2B	183	0.832004	0.01434	A	18.5162	0.10596
HFN	Kukri_c98694_120	5B	45	0.0269923	3.8744e-05	A	0.87996	0.112583
HFN	RAC875_c58966_471	5A	119	0.182131	0.00133	A	4.63987	0.211921
HFN	TA002380_1222	5B	77	0.0104345	6.004e-06	A	0.36547	0.112583
HFN	Tdurum_contig77275_259	5B	77	0.0104345	6.004e-06	A	0.36547	0.112583
HFN	wsnp_BE498730A_Ta_2_2	2A	107	0.732078	0.01197	A	-13.429	0.165563
HFN	wsnp_Ex_c12165_19452361	1A	110	0.303373	0.00313	A	-7.4944	0.145695
HFN	wsnp_Ex_c15611_23929128	1B	205	0.0583793	0.00016991	A	-1.5511	0.225166
HFN	wsnp_Ex_c5101_9052671	1B	205	0.0583793	0.00016991	A	-1.5511	0.225166
HFN	wsnp_JD_c4641_5774711	1B	136	0.130147	0.00074059	A	3.62589	0.18543
HFN	BobWhite_c1372_133	8K	29	1.24185	0.02481	A	21.9776	0.152318
HFN	BobWhite_c25163_178	4A	210	0.0856463	0.00034708	A	-3.0975	0.0993377
HFN	BobWhite_c28137_293a	8K	3863	0.471225	0.00625	A	9.62622	0.18543
HFN	BS00013827_51	8K	363	0.428314	0.0054	A	8.64248	0.211921
HFN	BS00018917_51	8K	371	0.278494	0.00272	A	6.31668	0.192053
HFN	BS00032623_51	8K	528	0.376089	0.00441	A	6.56487	0.271523
HFN	BS00063245_51	3B	33	0.388648	0.00464	A	8.56578	0.172185
HFN	BS00066585_51	3A	111	0.29214	0.00294	A	-6.4787	0.238411
HFN	BS00081035_51	1A	8	0.32892	0.00356	A	-6.8706	0.225166
HFN	D_contig31797_313	2D	81	0.115346	0.00059671	A	2.87188	0.198675
HFN	Ex_c21929_441	6B	178	1.30364	0.02646	A	19.6391	0.192053
HFN	Excalibur_c22075_166	6B	135	0.0693464	0.00023467	A	1.94525	0.245033
HFN	Excalibur_c28938_185	2A	108	0.732078	0.01197	A	-13.429	0.165563
HFN	Excalibur_c30591_637	1A	107	0.126127	0.00070032	A	-3.5271	0.145695
HFN	Excalibur_c31878_70	2A	108	1.00327	0.0186	A	-16.955	0.15894
HFN	Excalibur_c4042_223	7B	226	0.866301	0.01518	A	-16.081	0.205298
HFN	BobWhite_c7577_69	1B	122	0.511012	0.00706	A	-18.576	0.927152
HFN	Excalibur_c9159_115	8K	3864	0.6629	0.01037	A	-11.074	0.264901
HFN	Excalibur_s102212_259	1B	135	0.130147	0.00074059	A	3.62589	0.18543
HFN	IAAV3265	7D	89	0.095647	0.00042496	A	2.50575	0.211921
HFN	IACX9380	2D	81	0.115346	0.00059671	A	2.87188	0.198675
HFN	JD_c6012_1567	3B	33	0.388648	0.00464	A	8.56578	0.172185
HFN	Kukri_c14134_415	7B	96	0.204294	0.00162	A	-5.5628	0.125828
HFN	Kukri_c22967_1272	8K	2005	0.0740746	0.00026533	A	-2.1214	0.172185
HFN	Kukri_c25377_240	6B	112	0.0258938	3.574e-05	A	0.72192	0.258278
HFN	RAC875_c42206_305	1B	82	0.0780224	0.00029216	A	-2.0632	0.211921
HFN	Tdurum_contig44062_733	2A	107	0.732078	0.01197	A	-13.429	0.165563
HFN	wsnp_Ex_c5192_9203682	1A	110	0.126127	0.00070032	A	-3.5271	0.145695
HFN	wsnp_Ku_c3710_6836438	1B	82	0.0780224	0.00029216	A	-2.0632	0.211921
HFN	wsnp_Ku_c39334_47795350	6A	12	0.376544	0.00442	A	-7.2779	0.258278
HFN	BobWhite_c35859_105	3B	74	0.693253	0.01107	A	-11.75	0.225166
HFN	BS00009789_51	5B	46	0.0269923	3.8744e-05	A	0.87996	0.112583
HFN	BS00065250_51	7A	236	1.21753	0.02416	A	-17.708	0.238411
HFN	BS00065693_51	8K	663	1.14948	0.02237	A	-21.265	0.139073
HFN	BS00107766_51	4A	105	0.404548	0.00494	A	-10.2	0.13245
HFN	Ex_c17168_1216a	8K	3865	0.026295	3.6826e-05	A	-0.67738	0.205298
HFN	GENE_2087_300	3A	164	0.636764	0.00978	A	-11.447	0.205298
HFN	BobWhite_rep_c64012_389	2D	50	1.40373	0.02917	A	-38.955	0.933775
HFN	IAAV3167	5A	118	0.182131	0.00133	A	4.63987	0.211921
HFN	IAAV5550	7A	366	1.01529	0.0189	A	24.3142	0.0662252
HFN	IAAV9057	8K	1739	1.14948	0.02237	A	-21.265	0.139073
HFN	Kukri_c52408_193	8K	3866	0.340483	0.00376	A	7.39962	0.18543
HFN	Kukri_c94834_479	8K	2240	0.15658	0.00103	A	-3.8994	0.192053
HFN	Kukri_rep_c107435_940	5A	59	0.875398	0.0154	A	-16.384	0.15894
HFN	RAC875_c525_1885a	8K	3867	2.84466	0.07139	A	-30.441	0.218543
HFN	RAC875_c95309_460	8K	2677	1.14948	0.02237	A	-21.265	0.139073
HFN	RAC875_rep_c72356_51	1B	108	0.291409	0.00293	A	6.31879	0.211921
HFN	RAC875_rep_c95069_54	1B	81	0.0177197	1.7038e-05	A	0.50638	0.205298
HFN	RFL_Contig3192_1291	8K	2786	0.0740746	0.00026533	A	-2.1214	0.172185
HFN	RFL_Contig4718_1269	2B	216	0.332809	0.00363	A	7.4939	0.18543
HFN	TA004478_0271	2A	107	0.732078	0.01197	A	-13.429	0.165563
HFN	Tdurum_contig10677_529	7B	145	0.517899	0.00721	A	10.6632	0.198675
HFN	Tdurum_contig33100_127	3A	164	0.636764	0.00978	A	-11.447	0.205298
HFN	Tdurum_contig42495_389	3A	256	1.27067	0.02557	A	18.0566	0.231788
HFN	wsnp_BE498985A_Ta_2_1	7B	145	0.517899	0.00721	A	10.6632	0.198675
HFN	wsnp_BE605194B_Ta_2_1	7B	145	0.517899	0.00721	A	10.6632	0.198675
HFN	wsnp_Ex_c5245_9283053	1B	190	0.307197	0.00319	A	6.75897	0.218543
HFN	wsnp_Ex_c6401_11124792	6B	135	0.0693464	0.00023467	A	1.94525	0.245033
HFN	BS00011767_51b	8K	3868	0.798658	0.01354	A	-24.366	0.933775
HFN	wsnp_RFL_Contig3604_3795252	2A	108	1.00327	0.0186	A	-16.955	0.15894
HFN	BS00011622_51	7A	358	0.194132	0.00149	A	6.42448	0.0662252
HFN	BS00022085_51	1B	82	0.0780224	0.00029216	A	-2.0632	0.211921
HFN	BS00028759_51	2A	107	1.00327	0.0186	A	-16.955	0.15894
HFN	BS00063180_51	1B	209	1.20642	0.02387	A	18.1297	0.238411
HFN	BS00063744_51	7B	152	1.5784	0.03399	A	22.4354	0.198675
HFN	BS00091518_51	8K	848	0.258738	0.00241	A	6.85919	0.125828
HFN	BS00091519_51	8K	849	0.258738	0.00241	A	6.85919	0.125828
HFN	Excalibur_c33675_201	5B	143	0.0725988	0.00025558	A	2.30288	0.139073
HFN	Excalibur_c8931_432	7B	152	1.5784	0.03399	A	22.4354	0.198675
HFN	BS00023163_51	5B	127	0.787333	0.01327	A	-17.468	0.880795
HFN	Excalibur_c94546_61	8K	1523	0.813467	0.0139	A	14.2594	0.225166
HFN	IAAV6100	1A	218	0.233952	0.00204	A	6.04254	0.178808
HFN	Ku_c1313_1673	1A	142	0.514108	0.00713	A	10.8034	0.172185
HFN	Kukri_c33486_128	3B	74	0.693253	0.01107	A	-11.75	0.225166
HFN	Kukri_c54_306	6B	127	0.0199148	2.1416e-05	A	-0.59195	0.251656
HFN	RAC875_c15367_553	2A	128	0.201909	0.00159	A	-4.1501	0.238411
HFN	RAC875_rep_c96118_772	2A	107	1.00327	0.0186	A	-16.955	0.15894
HFN	Tdurum_contig4592_327	6B	127	0.0199148	2.1416e-05	A	-0.59195	0.251656
HFN	wsnp_Ex_c36911_44767554	1A	218	0.233952	0.00204	A	6.04254	0.178808
HFN	wsnp_Ex_rep_c102538_87682273	2A	128	0.201909	0.00159	A	-4.1501	0.238411
HFN	BS00032039_51a	8K	3869	0.286627	0.00285	A	10.2303	0.933775
HFN	wsnp_Ex_rep_c103474_88421290	1A	218	0.233952	0.00204	A	6.04254	0.178808
HFN	wsnp_Ku_c16295_25148628	7B	152	1.5784	0.03399	A	22.4354	0.198675
HFN	BobWhite_c4852_323	5B	28	0.102719	0.0004839	A	3.06078	0.125828
HFN	BobWhite_c5356_1272	1A	111	0.187214	0.0014	A	-5.0744	0.139073
HFN	BS00023156_51	2B	174	0.213582	0.00175	A	-6.2942	0.10596
HFN	BS00025114_51	3B	75	0.723446	0.01176	A	14.904	0.152318
HFN	BS00027470_51	8K	507	0.0932018	0.00040529	A	-1.9927	0.245033
HFN	BS00088434_51	3B	20	0.809472	0.0138	A	-14.632	0.211921
HFN	CAP11_c2057_200	3B	19	0.809472	0.0138	A	-14.632	0.211921
HFN	CAP12_c2265_240	1A	112	0.187214	0.0014	A	-5.0744	0.139073
HFN	BS00041220_51	5A	61	0.215204	0.00177	A	9.6939	0.940397
HFN	Excalibur_c32789_440	2B	11	0.0471495	0.00011336	A	1.36202	0.178808
HFN	Excalibur_rep_c105674_99	7A	357	0.194132	0.00149	A	6.42448	0.0662252
HFN	GENE_3626_308	1B	140	0.263062	0.00248	A	6.43075	0.172185
HFN	IAAV7128	3B	75	0.723446	0.01176	A	14.904	0.152318
HFN	Kukri_c11240_332	8K	1917	0.0863345	0.00035221	A	-2.4971	0.165563
HFN	Kukri_rep_c69614_1326	8K	3870	0.968026	0.01771	A	16.1459	0.225166
HFN	Kukri_rep_c80794_53	8K	2327	0.0863345	0.00035221	A	-2.4971	0.165563
HFN	Ra_c3336_2247	3B	75	0.723446	0.01176	A	14.904	0.152318
HFN	tplb0033f11_1381	5B	46	0.0269923	3.8744e-05	A	0.87996	0.112583
HFN	wsnp_BE499835B_Ta_2_5	5B	12	0.371111	0.00432	A	8.82368	0.172185
HFN	BS00046672_51	1D	48	1.79561	0.04012	A	41.2906	0.927152
HFN	wsnp_Ex_c1097_2105209	3B	75	0.723446	0.01176	A	14.904	0.152318
HFN	wsnp_Ex_c1097_2105311	3B	75	0.723446	0.01176	A	14.904	0.152318
HFN	wsnp_Ex_c14420_22402673	3A	111	0.0786101	0.00029625	A	-2.036	0.218543
HFN	wsnp_Ex_c18596_27457344	3A	111	0.0786101	0.00029625	A	-2.036	0.218543
HFN	wsnp_Ex_c23992_33235984	1B	175	0.828215	0.01425	A	15.46	0.205298
HFN	wsnp_Ex_c34344_42677360	1A	111	0.187214	0.0014	A	-5.0744	0.139073
HFN	wsnp_Ra_c37745_45806931	1A	111	0.187214	0.0014	A	-5.0744	0.139073
HFN	BobWhite_c1215_240	7A	310	0.201142	0.00158	A	-4.79	0.198675
HFN	BobWhite_c18881_338	1A	110	0.187214	0.0014	A	-5.0744	0.139073
HFN	BS00015015_51	5B	222	1.12697	0.02178	A	-22.236	0.10596
HFN	BS00063113_51	1B	122	0.511012	0.00706	A	-18.576	0.927152
HFN	BS00016757_51	5B	223	1.12697	0.02178	A	-22.236	0.10596
HFN	BS00023763_51	7B	95	0.0450728	0.00010402	A	-1.348	0.13245
HFN	BS00089894_51	8K	837	0.114639	0.00059013	A	-3.1179	0.165563
HFN	BS00096882_51	2A	174	1.15391	0.02248	A	-19.286	0.192053
HFN	Excalibur_rep_c115510_314	5A	35	0.401199	0.00488	A	-10.2	0.119205
HFN	Excalibur_rep_c70658_301	3B	221	0.352754	0.00398	A	-8.0591	0.145695
HFN	Kukri_c53506_1141	6B	135	0.107071	0.00052173	A	2.95934	0.238411
HFN	RAC875_c228_481	2A	255	1.35892	0.02795	A	20.2756	0.251656
HFN	TA003720_0955	5A	271	0.616705	0.00934	A	-13.483	0.15894
HFN	wsnp_CAP11_c3599_1741800	6B	135	0.107071	0.00052173	A	2.95934	0.238411
HFN	wsnp_CAP12_c527_285541	6B	135	0.107071	0.00052173	A	2.95934	0.238411
HFN	wsnp_Ex_c48922_53681502	4B	160	0.0955441	0.0004241	A	2.48888	0.205298
HFN	wsnp_JD_c6544_7697412	1A	143	0.776868	0.01302	A	14.8236	0.172185
HFN	wsnp_Ku_c13311_21255428a	8K	3871	0.235368	0.00206	A	4.65252	0.245033
HFN	wsnp_RFL_Contig2446_2008649	1B	82	0.0422634	9.1984e-05	A	-1.1836	0.211921
HFN	BobWhite_c15215_550	8K	43	1.52172	0.03242	A	25.6777	0.112583
HFN	BobWhite_c3902_145	3B	20	1.22878	0.02446	A	-20.379	0.198675
HFN	BS00000010_51	1B	322	0.487849	0.00658	A	9.32667	0.211921
HFN	BS00023173_51	1B	290	1.0074	0.0187	A	21.8612	0.0993377
HFN	BS00087277_51	8K	823	0.413278	0.00511	A	12.1169	0.0794702
HFN	BS00097623_51	5A	61	1.04062	0.01955	A	-19.238	0.152318
HFN	BS00099701_51	8K	894	0.226806	0.00194	A	-6.6489	0.119205
HFN	CAP7_c12317_245	1B	82	0.0422634	9.1984e-05	A	-1.1836	0.211921
HFN	CAP7_c1979_79	5B	259	0.145372	0.00090086	A	4.07361	0.145695
HFN	D_contig17313_245	2D	22	2.01682	0.0465	A	24.0005	0.218543
HFN	Excalibur_c18826_761	8K	1243	0.208169	0.00168	A	-4.4523	0.245033
HFN	GENE_4458_691	3B	272	0.100289	0.00046329	A	-2.5484	0.198675
HFN	Jagger_c4331_105	4A	113	0.403986	0.00493	A	9.35241	0.165563
HFN	Ku_c101046_1063	4B	160	0.0955441	0.0004241	A	2.48888	0.205298
HFN	Kukri_c100592_82	7B	148	0.0472366	0.00011375	A	1.5797	0.112583
HFN	BS00102708_51a	8K	3872	0.387587	0.00462	A	-13.11	0.933775
HFN	Kukri_c29808_437b	8K	3873	1.52172	0.03242	A	25.6777	0.112583
HFN	Kukri_c3866_718	8K	2086	0.413278	0.00511	A	12.1169	0.0794702
HFN	Kukri_c4074_463	3B	122	0.0199739	2.1537e-05	A	-0.57219	0.198675
HFN	Kukri_c42616_467	2A	107	0.732382	0.01197	A	-13.704	0.15894
HFN	Kukri_c51247_322	3A	107	0.552826	0.00794	A	10.6366	0.211921
HFN	Kukri_c7139_1248	2A	107	0.732382	0.01197	A	-13.704	0.15894
HFN	Ra_c106922_1879	4B	160	0.0955441	0.0004241	A	2.48888	0.205298
HFN	Ra_c106922_296	4B	160	0.0955441	0.0004241	A	2.48888	0.205298
HFN	RAC875_c33564_120	7B	148	0.0472366	0.00011375	A	1.5797	0.112583
HFN	RAC875_c33564_238	7B	148	0.0472366	0.00011375	A	1.5797	0.112583
HFN	BS00110405_51	3A	131	0.00138761	1.0838e-07	A	-0.064054	0.92053
HFN	RAC875_c33564_454	7B	148	0.0472366	0.00011375	A	1.5797	0.112583
HFN	RAC875_c66953_100	3B	271	0.100289	0.00046329	A	-2.5484	0.198675
HFN	RAC875_c9930_191	3B	240	0.0444662	0.00010137	A	-1.4162	0.139073
HFN	TA003135_0494	1D	65	0.983217	0.01809	A	-15.69	0.198675
HFN	Tdurum_contig10137_89	4B	160	0.0955441	0.0004241	A	2.48888	0.205298
HFN	Tdurum_contig31131_198	5B	46	0.0269923	3.8744e-05	A	0.87996	0.112583
HFN	wsnp_Ex_c62351_62025689	5A	58	1.04062	0.01955	A	-19.238	0.152318
HFN	BS00012126_51	8K	350	0.016288	1.4438e-05	A	-0.41508	0.231788
HFN	BS00016676_51	2A	23	0.48912	0.00661	A	10.2019	0.178808
HFN	BS00021722_51	4B	126	0.117948	0.0006211	A	3.43564	0.152318
HFN	BS00111144_51	7B	42	0.181418	0.00132	A	-8.2017	0.927152
HFN	BS00021723_51	1D	7	0.069642	0.00023651	A	-2.0735	0.172185
HFN	BS00022990_51	8K	469	0.277481	0.00271	A	-6.8883	0.178808
HFN	BS00090490_51	1D	7	0.069642	0.00023651	A	-2.0735	0.172185
HFN	CAP12_rep_c5184_99	8K	1009	0.32968	0.00358	A	-7.1406	0.205298
HFN	D_GBUVHFX02GP8OO_185	1D	7	0.069642	0.00023651	A	-2.0735	0.172185
HFN	Ex_c4463_146	7A	149	0.380229	0.00448	A	-8.6712	0.172185
HFN	Excalibur_c1634_333	7A	127	0.656473	0.01023	A	13.5372	0.165563
HFN	Excalibur_c37897_473	7A	127	0.656473	0.01023	A	13.5372	0.165563
HFN	GENE_0361_416a	8K	3874	1.35892	0.02795	A	20.2756	0.251656
HFN	GENE_0361_486a	8K	3875	1.35892	0.02795	A	20.2756	0.251656
HFN	CAP12_c580_309	8K	3876	0.856642	0.01494	A	-24.245	0.927152
HFN	GENE_4632_471	7A	127	0.656473	0.01023	A	13.5372	0.165563
HFN	GENE_4660_105	7A	129	0.656473	0.01023	A	13.5372	0.165563
HFN	IAAV558	4B	126	0.117948	0.0006211	A	3.43564	0.152318
HFN	IACX15927	2A	23	0.48912	0.00661	A	10.2019	0.178808
HFN	Ku_c4777_2494	2B	175	0.213582	0.00175	A	-6.2942	0.10596
HFN	Ku_c48056_436	4B	126	0.117948	0.0006211	A	3.43564	0.152318
HFN	Ku_c700_2585	4B	126	0.117948	0.0006211	A	3.43564	0.152318
HFN	Kukri_c10430_642	8K	3877	0.126813	0.00070714	A	3.02482	0.192053
HFN	RAC875_c3123_563	7A	128	0.656473	0.01023	A	13.5372	0.165563
HFN	RAC875_rep_c106876_446	1B	225	0.699774	0.01122	A	12.6797	0.211921
HFN	D_contig23076_255	8K	1075	0.0920407	0.00039613	A	-3.7754	0.927152
HFN	RAC875_rep_c112782_91a	8K	3878	0.656473	0.01023	A	13.5372	0.165563
HFN	TA002735_0323	8K	3879	0.263747	0.00249	A	-6.6154	0.178808
HFN	wsnp_CAP12_c7952_3403722	5B	87	0.0396624	8.145e-05	A	-1.3116	0.125828
HFN	wsnp_Ex_c107075_90880218	4B	126	0.117948	0.0006211	A	3.43564	0.152318
HFN	wsnp_Ex_c22785_31991891	4B	126	0.117948	0.0006211	A	3.43564	0.152318
HFN	wsnp_Ex_rep_c107911_91350866	1B	203	0.0931641	0.00040501	A	-2.4414	0.205298
HFN	wsnp_Ex_rep_c107911_91350930	1B	203	0.0931641	0.00040501	A	-2.4414	0.205298
HFN	wsnp_Ra_c41135_48426638	3B	5	1.41106	0.02937	A	20.0354	0.245033
HFN	BobWhite_c5812_440	1B	203	0.0931641	0.00040501	A	-2.4414	0.205298
HFN	BS00021948_51	5B	259	0.145372	0.00090086	A	4.07361	0.145695
HFN	BS00032082_51	5B	259	0.145372	0.00090086	A	4.07361	0.145695
HFN	BS00065462_51	7A	233	0.907771	0.0162	A	-14.866	0.225166
HFN	BS00077791_51	7A	256	0.26584	0.00252	A	-6.2262	0.145695
HFN	BS00082604_51	2D	92	0.720858	0.0117	A	-13.438	0.165563
HFN	BS00082605_51	2D	92	0.720858	0.0117	A	-13.438	0.165563
HFN	BS00084106_51	5B	245	0.507016	0.00698	A	11.7535	0.15894
HFN	CAP7_c10038_214	7A	243	0.0186481	1.8833e-05	A	-0.54357	0.178808
HFN	D_contig77859_59	2D	93	0.720858	0.0117	A	-13.438	0.165563
HFN	Excalibur_c8168_226	5B	259	0.145372	0.00090086	A	4.07361	0.145695
HFN	IAAV4395	5B	246	0.507016	0.00698	A	11.7535	0.15894
HFN	IACX1947	5B	259	0.145372	0.00090086	A	4.07361	0.145695
HFN	IACX8453	7A	159	0.3895	0.00466	A	-8.4849	0.18543
HFN	Ku_c22523_598	5B	259	0.145372	0.00090086	A	4.07361	0.145695
HFN	Kukri_c10860_1283	2A	107	1.00674	0.01868	A	-17.308	0.152318
HFN	Kukri_c29034_867	2A	107	0.732382	0.01197	A	-13.704	0.15894
HFN	Ra_c1002_1670	8K	2336	0.0664064	0.00021641	A	-1.648	0.218543
HFN	RAC875_c54392_94	5B	259	0.145372	0.00090086	A	4.07361	0.145695
HFN	RAC875_rep_c72220_143	2D	92	0.720858	0.0117	A	-13.438	0.165563
HFN	TA003505_0833	7A	235	0.816275	0.01397	A	-13.775	0.231788
HFN	tplb0030i08_367	1B	82	0.0422634	9.1984e-05	A	-1.1836	0.211921
HFN	wsnp_BE446509B_Ta_2_6	5B	259	0.145372	0.00090086	A	4.07361	0.145695
HFN	wsnp_Ex_c21198_30326388	1B	203	0.0931641	0.00040501	A	-2.4414	0.205298
HFN	wsnp_Ex_c700_1379957	3B	225	0.100207	0.00046259	A	-2.9962	0.125828
HFN	wsnp_Ra_c10710_17570054	3B	237	0.0444662	0.00010137	A	-1.4162	0.139073
HFN	BobWhite_c17953_779	6B	133	0.107071	0.00052173	A	2.95934	0.238411
HFN	BobWhite_c1977_844	6B	132	0.107071	0.00052173	A	2.95934	0.238411
HFN	BobWhite_c33018_649	6B	132	0.107071	0.00052173	A	2.95934	0.238411
HFN	BS00003944_51	8K	285	0.9577	0.01745	A	-14.953	0.271523
HFN	BS00036877_51	6B	133	0.107071	0.00052173	A	2.95934	0.238411
HFN	BS00038741_51	6B	133	0.107071	0.00052173	A	2.95934	0.238411
HFN	BS00046717_51	6B	133	0.107071	0.00052173	A	2.95934	0.238411
HFN	BS00048295_51	6B	134	0.107071	0.00052173	A	2.95934	0.238411
HFN	BS00067551_51	6B	133	0.107071	0.00052173	A	2.95934	0.238411
HFN	BS00087798_51	6B	133	0.107071	0.00052173	A	2.95934	0.238411
HFN	BS00090826_51	8K	843	0.551139	0.00791	A	-9.5674	0.251656
HFN	BS00090829_51	6A	242	0.551139	0.00791	A	-9.5674	0.251656
HFN	BS00107555_51	2A	107	1.00674	0.01868	A	-17.308	0.152318
HFN	BS00110052_51	1B	140	0.390224	0.00467	A	9.11918	0.152318
HFN	CAP8_c1356_450	1B	29	0.117948	0.00062112	A	-2.9498	0.165563
HFN	Excalibur_c2618_468	5D	187	0.537198	0.00761	A	13.6711	0.112583
HFN	Excalibur_c7613_327	8K	1488	0.629413	0.00962	A	19.2549	0.913907
HFN	Excalibur_c63713_871	6A	242	0.551139	0.00791	A	-9.5674	0.251656
HFN	Excalibur_c63713_892	6A	242	0.551139	0.00791	A	-9.5674	0.251656
HFN	Excalibur_c74304_642	2A	107	1.00674	0.01868	A	-17.308	0.152318
HFN	IACX6129	6B	132	0.107071	0.00052173	A	2.95934	0.238411
HFN	Kukri_rep_c71285_644	6B	133	0.107071	0.00052173	A	2.95934	0.238411
HFN	Ra_c10616_265	2A	79	0.0152567	1.2701e-05	A	0.48062	0.139073
HFN	RAC875_c29975_80	6B	135	0.107071	0.00052173	A	2.95934	0.238411
HFN	TA012395_0819	6A	155	0.188398	0.00141	A	-4.7511	0.198675
HFN	Tdurum_contig11967_234	6B	133	0.107071	0.00052173	A	2.95934	0.238411
HFN	Tdurum_contig49511_330	6A	242	0.551139	0.00791	A	-9.5674	0.251656
HFN	tplb0048c02_1446	6B	132	0.107071	0.00052173	A	2.95934	0.238411
HFN	wsnp_BE499251A_Ta_2_1	8K	3139	0.207664	0.00167	A	4.53617	0.192053
HFN	wsnp_Ex_c3620_6612294	8K	3386	1.95195	0.04462	A	-25.076	0.178808
HFN	wsnp_Ex_c5939_10417052	7A	159	0.32306	0.00346	A	-7.4461	0.178808
HFN	wsnp_JD_c2128_2930150	8K	3596	1.95195	0.04462	A	-25.076	0.178808
HFN	wsnp_RFL_Contig3854_4205716	7B	95	0.200542	0.00157	A	5.69402	0.112583
HFN	BobWhite_c3644_491	2A	107	1.00674	0.01868	A	-17.308	0.152318
HFN	BobWhite_rep_c52775_117	7A	305	0.0908614	0.00038685	A	2.39123	0.18543
HFN	BS00012321_51a	8K	3881	2.72816	0.06777	A	-31.353	0.225166
HFN	BS00040380_51	6B	135	0.107071	0.00052173	A	2.95934	0.238411
HFN	BS00048754_51	3B	194	0.0239666	3.0744e-05	A	-0.85537	0.112583
HFN	BS00065895_51a	8K	3882	0.0887944	0.00037087	A	2.97032	0.10596
HFN	BS00110015_51	6B	135	0.107071	0.00052173	A	2.95934	0.238411
HFN	GENE_2105_409	8K	3883	0.27077	0.0026	A	5.97402	0.198675
HFN	GENE_3726_767	6B	163	0.345275	0.00385	A	7.79288	0.152318
HFN	GENE_3980_654	6B	170	0.89466	0.01588	A	15.2703	0.165563
HFN	GENE_4672_55	7A	342	0.970779	0.01778	A	15.4172	0.205298
HFN	IACX6346	1B	203	0.414133	0.00512	A	-9.6754	0.172185
HFN	IACX9458c	8K	3884	0.908263	0.01621	A	16.6413	0.165563
HFN	Kukri_c13568_575	8K	1934	0.267494	0.00255	A	-6.3867	0.172185
HFN	Kukri_c30754_271	6D	195	0.0528065	0.00014058	A	1.39411	0.18543
HFN	Kukri_rep_c102463_270	7D	90	0.0850701	0.00034278	A	2.27266	0.198675
HFN	RAC875_c26896_339	2D	91	0.904203	0.01611	A	17.3083	0.172185
HFN	RAC875_c31560_141	2D	89	0.904203	0.01611	A	17.3083	0.172185
HFN	RAC875_c9168_633	7A	232	1.56671	0.03367	A	-21.057	0.231788
HFN	RAC875_rep_c103893_601	2D	89	0.904203	0.01611	A	17.3083	0.172185
HFN	Tdurum_contig10426_280	3B	93	0.629913	0.00963	A	12.8576	0.165563
HFN	wsnp_BM134512B_Ta_2_1	6B	135	0.107071	0.00052173	A	2.95934	0.238411
HFN	wsnp_BM137835D_Ta_2_1	6D	195	0.0528065	0.00014058	A	1.39411	0.18543
HFN	wsnp_BM137835D_Ta_2_3	6D	195	0.0528065	0.00014058	A	1.39411	0.18543
HFN	GENE_3440_199	8K	3885	0.0920407	0.00039613	A	-3.7754	0.927152
HFN	wsnp_Ex_c10500_17163855	7B	152	1.27303	0.02564	A	19.6017	0.192053
HFN	wsnp_Ex_c1395_2672221	7A	232	1.56671	0.03367	A	-21.057	0.231788
HFN	wsnp_Ex_c7216_12391182	7A	232	1.56671	0.03367	A	-21.057	0.231788
HFN	wsnp_Ex_c7216_12391962	7A	232	1.56671	0.03367	A	-21.057	0.231788
HFN	wsnp_Ra_c9168_15363004	7A	232	1.56671	0.03367	A	-21.057	0.231788
HFN	BobWhite_rep_c51612_864	2D	91	0.904203	0.01611	A	17.3083	0.172185
HFN	BS00022396_51	1A	157	0.00473345	1.2509e-06	A	0.17321	0.112583
HFN	BS00040251_51b	8K	3886	0.187708	0.0014	A	5.75926	0.10596
HFN	BS00080365_51	7A	230	1.11385	0.02144	A	-17.296	0.218543
HFN	BS00083500_51	1B	323	0.444398	0.00571	A	8.957	0.192053
HFN	D_contig50905_592a	8K	3887	0.332416	0.00362	A	-9.0621	0.10596
HFN	Excalibur_c32711_504	6A	177	1.30164	0.02641	A	20.5232	0.178808
HFN	Excalibur_c4303_206	2D	82	0.0743425	0.0002671	A	2.01169	0.178808
HFN	Ku_c63748_1264	8K	1896	0.603609	0.00905	A	-11.625	0.178808
HFN	Kukri_c1016_2269	2D	82	0.0743425	0.0002671	A	2.01169	0.178808
HFN	Kukri_c40735_318	8K	2100	0.0244763	3.2028e-05	A	0.84203	0.0993377
HFN	Kukri_c40856_320	8K	3888	0.46051	0.00603	A	-8.7779	0.18543
HFN	Kukri_c48010_129	3D	5	0.580556	0.00854	A	13.0928	0.13245
HFN	RAC875_c1045_445	1B	190	0.0685777	0.00022984	A	1.88975	0.205298
HFN	RAC875_c525_1885b	8K	3889	2.84466	0.07139	A	-30.441	0.218543
HFN	IAAV7260	1B	123	0.10065	0.00046636	A	-4.4581	0.92053
HFN	Tdurum_contig81510_198	5A	102	0.319039	0.00339	A	-7.4364	0.152318
HFN	Tdurum_contig93330_656	1B	323	0.444398	0.00571	A	8.957	0.192053
HFN	wsnp_Ex_c402_791233	1B	190	0.0685777	0.00022984	A	1.88975	0.205298
HFN	BobWhite_c47086_539	2D	82	0.0743425	0.0002671	A	2.01169	0.178808
HFN	BS00010514_51	2D	82	0.0743425	0.0002671	A	2.01169	0.178808
HFN	BS00021673_51	5B	87	0.0532285	0.00014271	A	1.79063	0.119205
HFN	BS00021923_51	2D	82	0.0743425	0.0002671	A	2.01169	0.178808
HFN	BS00022372_51	8K	414	0.742297	0.01221	A	-12.779	0.225166
HFN	BS00062865_51	2D	82	0.0743425	0.0002671	A	2.01169	0.178808
HFN	BS00064274_51	5B	246	0.507016	0.00698	A	11.7535	0.15894
HFN	IACX11840	5B	124	0.787333	0.01327	A	-17.468	0.880795
HFN	BS00067741_51	1A	238	0.563059	0.00816	A	12.4627	0.145695
HFN	BS00069899_51	2D	82	0.0743425	0.0002671	A	2.01169	0.178808
HFN	BS00073229_51	2D	82	0.0743425	0.0002671	A	2.01169	0.178808
HFN	BS00073426_51	2B	165	0.743066	0.01222	A	17.7868	0.0860927
HFN	BS00075130_51	1B	291	0.811381	0.01385	A	-13.85	0.245033
HFN	BS00075934_51	3B	2	0.270301	0.00259	A	-5.9574	0.211921
HFN	BS00078532_51	3D	195	0.394986	0.00476	A	9.17137	0.145695
HFN	BS00081506_51	2A	160	1.53358	0.03274	A	21.1211	0.211921
HFN	BS00081578_51	2D	82	0.0743425	0.0002671	A	2.01169	0.178808
HFN	BS00086717_51	3B	93	0.44441	0.00571	A	10.0751	0.15894
HFN	JD_c7528_323	8K	1843	1.24949	0.02501	A	33.5106	0.940397
HFN	BS00089968_51	5A	102	0.319039	0.00339	A	-7.4364	0.152318
HFN	BS00093889_51	3A	270	0.647663	0.01003	A	13.3553	0.152318
HFN	BS00106937_51	2D	82	0.0743425	0.0002671	A	2.01169	0.178808
HFN	Excalibur_c22830_1989	4A	186	0.113086	0.00057585	A	4.35264	0.0860927
HFN	Excalibur_c39830_862	6B	32	0.385335	0.00458	A	9.89544	0.119205
HFN	Excalibur_c5769_798	4B	98	1.05764	0.01998	A	18.897	0.165563
HFN	Excalibur_c6136_312	2D	82	0.0743425	0.0002671	A	2.01169	0.178808
HFN	GENE_0787_549	2D	82	0.0743425	0.0002671	A	2.01169	0.178808
HFN	IACX9152	2D	82	0.0743425	0.0002671	A	2.01169	0.178808
HFN	Kukri_c1259_864	1B	323	0.444398	0.00571	A	8.957	0.192053
HFN	Kukri_c4790_1137	2D	82	0.0743425	0.0002671	A	2.01169	0.178808
HFN	Kukri_c63797_354	3D	195	0.394986	0.00476	A	9.17137	0.145695
HFN	Kukri_rep_c114322_506	2D	82	0.0743425	0.0002671	A	2.01169	0.178808
HFN	RAC875_c45366_729	2D	82	0.0743425	0.0002671	A	2.01169	0.178808
HFN	TA001028_0737	3B	48	0.164538	0.00112	A	4.20401	0.211921
HFN	TA014828_0481	2A	117	0.163581	0.00111	A	-4.1024	0.18543
HFN	wsnp_Ex_c1395_2672002	7A	232	1.11385	0.02144	A	-17.296	0.218543
HFN	wsnp_Ex_c40815_47789152	4B	98	1.05764	0.01998	A	18.897	0.165563
HFN	wsnp_Ex_rep_c67660_66321934	7A	242	0.0186481	1.8833e-05	A	-0.54357	0.178808
HFN	wsnp_Ku_c7593_13054436	7A	232	1.11385	0.02144	A	-17.296	0.218543
HFN	Ku_c14920_502	8K	3890	0.722895	0.01175	A	-21.633	0.92053
HFN	wsnp_RFL_Contig3238_3265410	5B	245	0.507016	0.00698	A	11.7535	0.15894
HFN	BobWhite_c22266_315	1B	92	0.108117	0.00053095	A	-3.0405	0.15894
HFN	BS00000905_51	8K	264	0.222559	0.00188	A	-6.3345	0.125828
HFN	BS00010881_51	3B	93	0.44441	0.00571	A	10.0751	0.15894
HFN	BS00022120_51	8K	394	0.448343	0.00579	A	12.2104	0.119205
HFN	BS00023074_51	3B	93	0.44441	0.00571	A	10.0751	0.15894
HFN	BS00023161_51	5B	52	0.00413237	9.5427e-07	A	0.12464	0.178808
HFN	BS00023755_51	7A	221	0.93802	0.01695	A	-15.576	0.172185
HFN	BS00034148_51	4B	222	0.235532	0.00206	A	6.71498	0.125828
HFN	BS00093746_51	5B	246	0.300622	0.00308	A	7.97167	0.152318
HFN	BS00100510_51	5A	225	0.805902	0.01372	A	-15.343	0.145695
HFN	CAP7_c6528_99	6B	57	0.205526	0.00164	A	-5.2475	0.125828
HFN	Excalibur_c12499_2075	7B	149	0.10019	0.00046247	A	3.25696	0.0993377
HFN	Excalibur_c15009_1129	3D	195	0.394986	0.00476	A	9.17137	0.145695
HFN	Excalibur_c17655_467	8K	1236	0.0831199	0.00032844	A	2.22196	0.18543
HFN	Excalibur_c3309_1180	7B	152	0.10019	0.00046247	A	3.25696	0.0993377
HFN	Excalibur_c39672_189	5B	246	0.300622	0.00308	A	7.97167	0.152318
HFN	Excalibur_c39672_90	5B	246	0.300622	0.00308	A	7.97167	0.152318
HFN	Excalibur_c4083_731	5B	246	0.300622	0.00308	A	7.97167	0.152318
HFN	Excalibur_c57808_355	7B	149	0.10019	0.00046247	A	3.25696	0.0993377
HFN	Kukri_c148_1346	2B	31	0.71184	0.01149	A	-21.272	0.927152
HFN	Excalibur_c631_219	5B	52	0.00413237	9.5427e-07	A	0.12464	0.178808
HFN	Excalibur_rep_c68461_1046	7B	149	0.10019	0.00046247	A	3.25696	0.0993377
HFN	GENE_2677_330	8K	3891	0.93802	0.01695	A	-15.576	0.172185
HFN	IAAV444	2A	123	0.0292952	4.5412e-05	A	-0.71343	0.198675
HFN	IAAV6416	5B	35	0.0315871	5.2544e-05	A	-1.0552	0.112583
HFN	Ku_c1191_2004	5B	35	0.0315871	5.2544e-05	A	-1.0552	0.112583
HFN	Ku_c9895_1750	3D	195	0.394986	0.00476	A	9.17137	0.145695
HFN	Kukri_c1214_1488	5B	305	0.0628785	0.00019537	A	2.13138	0.0927152
HFN	Kukri_c16006_431	5B	246	0.300622	0.00308	A	7.97167	0.152318
HFN	Kukri_c21405_2131	6B	16	0.681311	0.01079	A	-13.712	0.18543
HFN	Kukri_c15096_4206	8K	3892	0.725565	0.01181	A	-19.053	0.913907
HFN	Kukri_c53712_348	5B	143	0.00360655	7.2841e-07	A	-0.12037	0.139073
HFN	Kukri_c7458_1132	6A	78	0.673746	0.01062	A	13.5985	0.172185
HFN	Ra_c32003_420	7A	210	0.0947926	0.00041803	A	2.6442	0.15894
HFN	Ra_c58279_684	2A	77	0.529105	0.00744	A	-11.837	0.139073
HFN	RAC875_c3361_2093	7B	149	0.10019	0.00046247	A	3.25696	0.0993377
HFN	RAC875_c34757_180	8K	2525	0.820018	0.01406	A	14.3805	0.165563
HFN	RAC875_c38276_2128	5B	246	0.300622	0.00308	A	7.97167	0.152318
HFN	RAC875_c51595_177	3D	195	0.394986	0.00476	A	9.17137	0.145695
HFN	RAC875_c57962_101	7A	220	0.93802	0.01695	A	-15.576	0.172185
HFN	RFL_Contig738_557	3B	93	0.44441	0.00571	A	10.0751	0.15894
HFN	Kukri_c15498_1679	2B	243	1.29516	0.02623	A	34.8366	0.940397
HFN	Tdurum_contig9612_80	6A	66	0.113662	0.00058111	A	-3.2787	0.165563
HFN	wsnp_Ex_c15524_23819269	5B	35	0.0315871	5.2544e-05	A	-1.0552	0.112583
HFN	wsnp_Ex_c20273_29326769	3A	112	0.175646	0.00125	A	-4.3672	0.192053
HFN	wsnp_Ex_c21165_30292808	4A	97	0.0303838	4.8744e-05	A	0.95112	0.139073
HFN	wsnp_Ex_c25057_34318425	2A	123	0.0292952	4.5412e-05	A	-0.71343	0.198675
HFN	wsnp_Ex_c412_814247	1A	238	0.356025	0.00404	A	8.99746	0.139073
HFN	wsnp_Ku_c20701_30355248	5B	52	0.00413237	9.5427e-07	A	0.12464	0.178808
HFN	wsnp_Ku_c40084_48381107	5B	245	0.300622	0.00308	A	7.97167	0.152318
HFN	wsnp_Ku_c7784_13343904	3B	93	0.44441	0.00571	A	10.0751	0.15894
HFN	wsnp_Ku_c854_1768062	7B	152	0.10019	0.00046247	A	3.25696	0.0993377
HFN	Kukri_c2326_879	8K	2010	0.0920407	0.00039613	A	-3.7754	0.927152
HFN	wsnp_Ku_c854_1768346	7B	152	0.10019	0.00046247	A	3.25696	0.0993377
HFN	BobWhite_c1837_99	8K	3893	0.149127	0.00094219	A	-3.5433	0.218543
HFN	BobWhite_c46334_178	3B	115	0.315289	0.00333	A	6.8847	0.198675
HFN	BS00015519_51	8K	3894	0.497832	0.00679	A	10.672	0.13245
HFN	BS00032076_51	1B	275	0.527595	0.00741	A	11.6134	0.139073
HFN	BS00035732_51	7D	90	0.295789	0.003	A	6.94284	0.192053
HFN	BS00078203_51	8K	771	0.502987	0.0069	A	-9.2406	0.271523
HFN	BS00095643_51	2B	261	0.230505	0.00199	A	-6.3205	0.152318
HFN	Excalibur_c21971_522	8K	3895	0.748678	0.01236	A	-14.341	0.192053
HFN	Excalibur_c5624_845	8K	1435	1.01011	0.01877	A	17.8466	0.165563
HFN	Kukri_c25564_185	3A	131	0.00138761	1.0838e-07	A	-0.064054	0.92053
HFN	IAAV3040	1B	323	0.444398	0.00571	A	8.957	0.192053
HFN	IAAV4932	4A	97	0.0668672	0.00021923	A	2.0506	0.13245
HFN	IAAV5706	2A	245	0.315496	0.00333	A	-9.7194	0.0860927
HFN	IAAV708	4A	97	0.0668672	0.00021923	A	2.0506	0.13245
HFN	IAAV8023	8K	1725	0.748678	0.01236	A	-14.341	0.192053
HFN	Ku_c13693_992a	8K	3896	0.0153872	1.2916e-05	A	0.53121	0.125828
HFN	Ku_c46953_153	4A	117	1.05933	0.02003	A	-18.357	0.152318
HFN	Kukri_c26676_225	2D	121	0.422233	0.00528	A	9.3982	0.198675
HFN	Kukri_c29142_450	8K	3897	1.01011	0.01877	A	17.8466	0.165563
HFN	Kukri_c29142_473	8K	2045	1.01011	0.01877	A	17.8466	0.165563
HFN	Kukri_c322_1394	4B	115	0.623058	0.00948	A	-18.696	0.927152
HFN	Kukri_c29142_747	8K	3898	1.01011	0.01877	A	17.8466	0.165563
HFN	Kukri_c33022_198	5A	218	1.54227	0.03298	A	-23.185	0.15894
HFN	Kukri_c50527_241	3D	5	0.586583	0.00867	A	13.7586	0.125828
HFN	Kukri_c67793_237	4A	98	0.0668672	0.00021923	A	2.0506	0.13245
HFN	Kukri_c8343_228	6B	57	0.205526	0.00164	A	-5.2475	0.125828
HFN	Kukri_rep_c102953_304	3A	93	0.213945	0.00176	A	-5.292	0.178808
HFN	Kukri_rep_c106490_583	8K	2278	1.01011	0.01877	A	17.8466	0.165563
HFN	Ra_c22675_581	4A	117	1.05933	0.02003	A	-18.357	0.152318
HFN	RAC875_c17189_155	6B	111	0.0594188	0.00017566	A	1.65259	0.245033
HFN	RAC875_c17459_566	2B	261	0.230505	0.00199	A	-6.3205	0.152318
HFN	RAC875_c19919_724	4A	117	1.05933	0.02003	A	-18.357	0.152318
HFN	RAC875_c278_2934	8K	2502	1.01011	0.01877	A	17.8466	0.165563
HFN	RAC875_c47145_80	8K	2584	0.126714	0.00070617	A	-3.3898	0.152318
HFN	RAC875_c51781_795	3D	5	0.586583	0.00867	A	13.7586	0.125828
HFN	RAC875_c8472_1174	8K	2664	1.01011	0.01877	A	17.8466	0.165563
HFN	Tdurum_contig30403_411	6B	120	0.0230909	2.8592e-05	A	0.69703	0.231788
HFN	tplb0024k14_744	6B	57	0.205526	0.00164	A	-5.2475	0.125828
HFN	tplb0033c09_1345	8K	3091	1.01011	0.01877	A	17.8466	0.165563
HFN	wsnp_CAP11_c1737_946813	2A	245	0.315496	0.00333	A	-9.7194	0.0860927
HFN	wsnp_Ex_c13217_20858600	8K	3230	0.00803006	3.5737e-06	A	-0.23249	0.145695
HFN	Kukri_c6288_364	3A	131	0.00138761	1.0838e-07	A	-0.064054	0.92053
HFN	wsnp_Ex_c8011_13585237	6B	57	0.205526	0.00164	A	-5.2475	0.125828
HFN	wsnp_RFL_Contig1168_230552a	8K	3899	0.205526	0.00164	A	-5.2475	0.125828
HFN	BobWhite_c12078_316	7B	95	0.0153557	1.2864e-05	A	-0.54854	0.0993377
HFN	BobWhite_c2830_327	5A	272	0.766648	0.01278	A	17.3431	0.13245
HFN	BS00010436_51	1B	239	0.0678409	0.00022524	A	1.95235	0.218543
HFN	BS00011934_51	1B	239	0.0678409	0.00022524	A	1.95235	0.218543
HFN	BS00037464_51	8K	554	0.313855	0.0033	A	7.13449	0.152318
HFN	BS00046772_51	5A	60	0.989149	0.01824	A	-18.778	0.145695
HFN	BS00046773_51	5A	60	0.989149	0.01824	A	-18.778	0.145695
HFN	BS00058774_51	6B	110	0.0594188	0.00017566	A	1.65259	0.245033
HFN	BS00066902_51	6B	118	0.0230909	2.8592e-05	A	0.69703	0.231788
HFN	BS00067588_51	8K	3900	0.262402	0.00247	A	6.3083	0.198675
HFN	BS00080151_51	3D	5	0.586583	0.00867	A	13.7586	0.125828
HFN	BS00084482_51	7A	7	0.332416	0.00362	A	-9.0621	0.10596
HFN	BS00090405_51	3A	115	0.0861279	0.00035064	A	-2.8445	0.139073
HFN	BS00095826_51	7A	7	0.332416	0.00362	A	-9.0621	0.10596
HFN	BS00100908_51	8K	904	0.891875	0.01581	A	16.2731	0.152318
HFN	BS00107675_51b	8K	3901	0.913249	0.01634	A	17.9867	0.152318
HFN	BS00108577_51	3D	5	0.586583	0.00867	A	13.7586	0.125828
HFN	BS00110144_51	8K	941	0.618542	0.00938	A	13.2997	0.125828
HFN	Kukri_rep_c108436_534	1B	122	0.511012	0.00706	A	-18.576	0.927152
HFN	BS00110452_51	3A	115	0.0861279	0.00035064	A	-2.8445	0.139073
HFN	BS00111399_51	6B	110	0.0594188	0.00017566	A	1.65259	0.245033
HFN	CAP11_c8077_69	7B	197	0.624629	0.00951	A	12.6562	0.172185
HFN	D_contig22919_290	3A	156	0.192776	0.00147	A	-4.6607	0.178808
HFN	D_GBB4FNX01DY1EU_58	8K	1103	0.681436	0.01079	A	17.109	0.0860927
HFN	Excalibur_c20459_1081	8K	1260	1.40972	0.02933	A	24.5705	0.139073
HFN	Excalibur_c30713_591	8K	3902	0.919807	0.0165	A	-17.064	0.139073
HFN	Excalibur_c32242_137	6D	196	0.1774	0.00127	A	4.41239	0.165563
HFN	Excalibur_c44080_386	2A	105	0.978728	0.01798	A	-16.787	0.152318
HFN	Excalibur_c472_914	5A	196	0.231088	0.002	A	5.78787	0.172185
HFN	Kukri_rep_c89128_138a	8K	3903	0.286627	0.00285	A	10.2303	0.933775
HFN	GENE_4720_644	7B	95	0.0153557	1.2864e-05	A	-0.54854	0.0993377
HFN	IACX9046	1B	239	0.0678409	0.00022524	A	1.95235	0.218543
HFN	Ku_c46571_2583	8K	1890	0.436211	0.00555	A	9.89729	0.139073
HFN	Kukri_c15427_119	2A	123	0.0978067	0.00044261	A	2.16756	0.211921
HFN	Kukri_c15489_626	2A	123	0.0978067	0.00044261	A	2.16756	0.211921
HFN	Kukri_c27306_162	7A	127	0.356271	0.00405	A	8.69319	0.15894
HFN	Kukri_c57491_132	2A	123	0.0978067	0.00044261	A	2.16756	0.211921
HFN	Kukri_c90908_269	7A	7	0.332416	0.00362	A	-9.0621	0.10596
HFN	Kukri_rep_c112779_183a	8K	3904	0.140249	0.00084565	A	-3.7983	0.178808
HFN	Kukri_rep_c69028_261	8K	2314	0.586583	0.00867	A	13.7586	0.125828
HFN	Ra_c23839_884	1B	122	0.511012	0.00706	A	-18.576	0.927152
HFN	Ra_c23129_348	5A	61	0.989149	0.01824	A	-18.778	0.145695
HFN	Ra_c5515_2396	3A	157	0.192776	0.00147	A	-4.6607	0.178808
HFN	Ra_c5609_231	2B	146	0.117026	0.00061241	A	4.03503	0.0993377
HFN	RAC875_c525_748	8K	2605	3.32599	0.08642	A	-33.879	0.211921
HFN	RAC875_rep_c112782_91b	8K	3905	0.356271	0.00405	A	8.69319	0.15894
HFN	RFL_Contig2270_1560	1B	154	0.0980134	0.00044431	A	-2.6984	0.165563
HFN	Tdurum_contig10128_593	5A	61	0.989149	0.01824	A	-18.778	0.145695
HFN	Tdurum_contig51645_137	7A	127	0.356271	0.00405	A	8.69319	0.15894
HFN	Tdurum_contig82473_67	5B	221	1.12697	0.02178	A	-22.236	0.10596
HFN	wsnp_CAP11_c2211_1157166	8K	3171	0.919807	0.0165	A	-17.064	0.139073
HFN	RAC875_c34939_467	8K	2526	0.856642	0.01494	A	-24.245	0.927152
HFN	wsnp_Ex_c2718_5038582	5A	61	0.989149	0.01824	A	-18.778	0.145695
HFN	wsnp_Ex_c6381_11093111	4B	199	0.00392635	8.6357e-07	A	0.12963	0.139073
HFN	wsnp_Ex_rep_c66615_64916512	2A	122	0.0978067	0.00044261	A	2.16756	0.211921
HFN	wsnp_Ex_rep_c69577_68526990	3A	115	0.0861279	0.00035064	A	-2.8445	0.139073
HFN	wsnp_Ra_c7112_12318340	7A	365	1.01529	0.0189	A	24.3142	0.0662252
HFN	BobWhite_c1131_328	6A	204	0.239178	0.00212	A	-5.4648	0.205298
HFN	BobWhite_c35249_110	3B	121	0.295386	0.003	A	7.05831	0.165563
HFN	BobWhite_c4712_551a	8K	3906	0.522315	0.0073	A	-11.854	0.172185
HFN	BobWhite_c5461_338	8K	180	0.135335	0.00079387	A	-3.5547	0.178808
HFN	BS00022462_51	6B	79	0.874421	0.01538	A	15.3345	0.18543
HFN	RAC875_c44452_438	1B	123	0.10065	0.00046636	A	-4.4581	0.92053
HFN	BS00022798_51	8K	454	0.135335	0.00079387	A	-3.5547	0.178808
HFN	BS00037160_51	2A	159	1.55284	0.03328	A	21.5369	0.198675
HFN	BS00044944_51	3B	269	0.0208752	2.3483e-05	A	0.57617	0.198675
HFN	BS00044949_51	3B	269	0.0208752	2.3483e-05	A	0.57617	0.198675
HFN	BS00057343_51	3B	269	0.0208752	2.3483e-05	A	0.57617	0.198675
HFN	BS00067453_51	5A	102	0.112957	0.00057466	A	-3.2003	0.139073
HFN	BS00069417_51	8K	718	1.07567	0.02045	A	-19.412	0.172185
HFN	BS00073404_51	5A	103	0.075266	0.00027332	A	-2.278	0.13245
HFN	BS00082086_51	6B	79	0.874421	0.01538	A	15.3345	0.18543
HFN	CAP12_c2940_354	8K	998	0.135335	0.00079387	A	-3.5547	0.178808
HFN	RAC875_c5227_1385	1B	122	0.511012	0.00706	A	-18.576	0.927152
HFN	D_GB5Y7FA01BMOJY_241	8K	1095	2.07007	0.04807	A	26.5257	0.165563
HFN	Ex_c18266_680	7D	39	0.19384	0.00148	A	-4.9189	0.18543
HFN	Excalibur_c11889_491	7A	6	0.332416	0.00362	A	-9.0621	0.10596
HFN	Excalibur_c34189_122	7A	367	1.01529	0.0189	A	24.3142	0.0662252
HFN	Excalibur_c78724_434	8K	1494	1.07567	0.02045	A	-19.412	0.172185
HFN	IAAV3527	5A	272	0.766648	0.01278	A	17.3431	0.13245
HFN	IAAV5923	3B	115	0.315289	0.00333	A	6.8847	0.198675
HFN	IAAV7226	8K	1707	0.50151	0.00686	A	12.371	0.10596
HFN	Ku_c884_1017	7B	55	0.33727	0.00371	A	8.12573	0.139073
HFN	Kukri_c15388_1205	8K	1947	0.135335	0.00079387	A	-3.5547	0.178808
HFN	RAC875_c6719_738	8K	2635	0.0920407	0.00039613	A	-3.7754	0.927152
HFN	Kukri_c8143_355	1B	225	0.0208023	2.332e-05	A	0.64372	0.172185
HFN	Kukri_rep_c103205_101	3B	269	0.0208752	2.3483e-05	A	0.57617	0.198675
HFN	RAC875_c11156_164	7A	7	0.332416	0.00362	A	-9.0621	0.10596
HFN	RAC875_c14830_305	3B	269	0.0208752	2.3483e-05	A	0.57617	0.198675
HFN	RAC875_c42866_1323	7A	6	0.332416	0.00362	A	-9.0621	0.10596
HFN	RAC875_c77648_367	8K	2649	0.135335	0.00079387	A	-3.5547	0.178808
HFN	RAC875_c97163_563	5B	103	0.888133	0.01572	A	26.86	0.0662252
HFN	RAC875_rep_c104791_336	4A	190	0.243615	0.00218	A	5.87224	0.172185
HFN	Tdurum_contig11733_825	8K	2844	0.036014	6.7675e-05	A	1.10632	0.13245
HFN	Tdurum_contig12008_842	3A	6	0.808745	0.01378	A	15.4329	0.165563
HFN	RAC875_c67309_634	3A	131	0.00138761	1.0838e-07	A	-0.064054	0.92053
HFN	Tdurum_contig42070_2052	3B	115	0.315289	0.00333	A	6.8847	0.198675
HFN	Tdurum_contig68855_91	3A	152	0.357793	0.00407	A	-7.7946	0.172185
HFN	Tdurum_contig88305_380	5A	102	0.112957	0.00057466	A	-3.2003	0.139073
HFN	tplb0050o09_968	8K	3107	0.324552	0.00349	A	-7.0594	0.205298
HFN	tplb0053a24_2194	8K	3109	0.324552	0.00349	A	-7.0594	0.205298
HFN	wsnp_BE443187B_Ta_2_1	5B	52	0.00413237	9.5427e-07	A	0.12464	0.178808
HFN	wsnp_BE444579B_Ta_2_1	3B	269	0.0208752	2.3483e-05	A	0.57617	0.198675
HFN	wsnp_Ex_c11070_17950604	5B	222	1.12697	0.02178	A	-22.236	0.10596
HFN	wsnp_Ex_c16295_24772663	5A	272	0.766648	0.01278	A	17.3431	0.13245
HFN	wsnp_Ex_c23968_33210208	5A	272	0.766648	0.01278	A	17.3431	0.13245
HFN	RFL_Contig3005_1031b	8K	3907	0.798658	0.01354	A	-24.366	0.933775
HFN	wsnp_Ex_c23968_33210344	5A	272	0.766648	0.01278	A	17.3431	0.13245
HFN	wsnp_Ex_c2615_4862266	5B	75	0.0821848	0.00032166	A	-2.6547	0.0993377
HFN	wsnp_JD_c1119_1642176	6A	1	0.559343	0.00808	A	-11.146	0.205298
HFN	wsnp_JD_c6562_7716133	5B	222	1.12697	0.02178	A	-22.236	0.10596
HFN	BobWhite_c18721_190a	8K	3908	0.327265	0.00353	A	9.11901	0.10596
HFN	BobWhite_c21181_787	8K	3909	0.055315	0.00015346	A	-1.9881	0.0927152
HFN	BS00022757_51	8K	448	0.639255	0.00984	A	13.11	0.152318
HFN	BS00042131_51	3D	195	0.394986	0.00476	A	9.17137	0.145695
HFN	BS00060841_51	5A	63	0.0256127	3.4991e-05	A	0.84964	0.13245
HFN	BS00066184_51	2B	32	0.322147	0.00345	A	8.2721	0.152318
HFN	Tdurum_contig51862_864	8K	2965	2.23062	0.0528	A	-36.888	0.89404
HFN	BS00068071_51	7B	95	0.0153557	1.2864e-05	A	-0.54854	0.0993377
HFN	BS00076221_51	5A	102	0.112957	0.00057466	A	-3.2003	0.139073
HFN	BS00077533_51	5A	102	0.112957	0.00057466	A	-3.2003	0.139073
HFN	BS00078098_51	3D	195	0.394986	0.00476	A	9.17137	0.145695
HFN	CAP11_rep_c5797_312a	8K	3910	0.911439	0.01629	A	17.11	0.152318
HFN	CAP8_c7793_186a	8K	3911	0.586583	0.00867	A	13.7586	0.125828
HFN	Ex_c2615_564	5B	75	0.013394	9.8274e-06	A	0.47632	0.0927152
HFN	Excalibur_c43567_633	1B	14	1.08381	0.02066	A	17.0789	0.172185
HFN	Excalibur_rep_c69004_1653	3D	5	0.586583	0.00867	A	13.7586	0.125828
HFN	GENE_3524_397	5A	63	0.0256127	3.4991e-05	A	0.84964	0.13245
HFN	GENE_4790_279	7B	95	0.0153557	1.2864e-05	A	-0.54854	0.0993377
HFN	IAAV3405	8K	1642	0.0232466	2.8972e-05	A	0.67771	0.172185
HFN	IAAV872	7B	63	0.158565	0.00105	A	4.72298	0.139073
HFN	Kukri_c10377_112	6B	41	0.167632	0.00116	A	3.90775	0.192053
HFN	Kukri_c12439_876	5A	56	0.0256127	3.4991e-05	A	0.84964	0.13245
HFN	Kukri_c1458_1705	3D	195	0.394986	0.00476	A	9.17137	0.145695
HFN	Kukri_rep_c107323_210	3B	166	0.0139093	1.0583e-05	A	0.40288	0.165563
HFN	Ra_c105904_187	2B	351	0.76213	0.01267	A	13.0828	0.178808
HFN	Ra_c1184_61	5A	63	0.0256127	3.4991e-05	A	0.84964	0.13245
HFN	Ra_c26829_375	1B	168	0.278412	0.00272	A	7.35508	0.172185
HFN	RAC875_c45135_184	5B	254	0.486702	0.00656	A	-11.376	0.165563
HFN	RAC875_c66580_276b	8K	3912	0.324552	0.00349	A	-7.0594	0.205298
HFN	RAC875_rep_c72343_341	5A	63	0.0256127	3.4991e-05	A	0.84964	0.13245
HFN	Tdurum_contig42590_317	8K	2922	0.457922	0.00598	A	-8.2306	0.18543
HFN	wsnp_BE443187A_Ta_2_3	5A	102	0.112957	0.00057466	A	-3.2003	0.139073
HFN	BobWhite_c26850_78	1B	175	0.491282	0.00665	A	11.0394	0.18543
HFN	BobWhite_c46250_98	7A	355	0.0667608	0.00021857	A	2.63916	0.0596026
HFN	BobWhite_c47143_592	8K	165	1.44879	0.0304	A	22.5506	0.15894
HFN	BS00009584_51	6A	64	0.106105	0.00051322	A	3.39794	0.139073
HFN	BS00038162_51	6B	119	0.122496	0.00066472	A	-3.3952	0.225166
HFN	Tdurum_contig7557_723	8K	3913	2.23062	0.0528	A	-36.888	0.89404
HFN	BS00059098_51	5A	225	0.805902	0.01372	A	-15.343	0.145695
HFN	BS00062144_51	7A	141	0.0688779	0.0002317	A	1.80124	0.205298
HFN	BS00062967_51	7B	72	0.188827	0.00142	A	-6.0728	0.0794702
HFN	BS00063099_51	5B	103	0.512932	0.0071	A	18.0549	0.0662252
HFN	BS00063109_51	8K	628	0.639747	0.00985	A	11.8609	0.192053
HFN	BS00070384_51a	8K	3914	0.558431	0.00806	A	12.5191	0.152318
HFN	BS00087693_51	3D	195	0.394986	0.00476	A	9.17137	0.145695
HFN	BS00089734_51	8K	836	0.136184	0.00080271	A	4.39283	0.112583
HFN	D_GBB4FNX02GD5X6_110	8K	3915	0.354352	0.00401	A	-7.6573	0.198675
HFN	Ex_c4296_1270	3D	181	1.74594	0.03871	A	-26.362	0.15894
HFN	Excalibur_c22838_97	8K	3916	0.12564	0.00069553	A	-4.2491	0.10596
HFN	Excalibur_c32726_581	6A	191	1.44879	0.0304	A	22.5506	0.15894
HFN	Excalibur_c46790_502	3D	195	0.394986	0.00476	A	9.17137	0.145695
HFN	IAAV1155	3A	31	0.0719525	0.00025138	A	-1.9124	0.18543
HFN	IAAV1653b	8K	3917	0.267992	0.00256	A	-5.6847	0.205298
HFN	IACX7895	6A	64	0.106105	0.00051322	A	3.39794	0.139073
HFN	IACX8282	5B	103	0.512932	0.0071	A	18.0549	0.0662252
HFN	Jagger_c1791_133	5B	103	0.512932	0.0071	A	18.0549	0.0662252
HFN	Kukri_c31411_690	5A	147	0.0954413	0.0004233	A	2.68406	0.125828
HFN	Kukri_c39151_460	6B	79	0.820879	0.01408	A	14.9383	0.178808
HFN	wsnp_BF474615A_Ta_1_1	4A	90	0.288581	0.00288	A	-13.851	0.940397
HFN	Kukri_c89764_273	8K	2230	0.420022	0.00524	A	15.7337	0.0596026
HFN	Kukri_rep_c106598_114	4B	14	0.217449	0.0018	A	5.47604	0.165563
HFN	Kukri_rep_c106598_51	4B	14	0.217449	0.0018	A	5.47604	0.165563
HFN	Kukri_rep_c70199_638	7A	355	0.0667608	0.00021857	A	2.63916	0.0596026
HFN	Ra_c26140_158	2A	122	0.000717178	2.9036e-08	A	-0.017751	0.205298
HFN	RAC875_c10819_636	5B	224	1.12697	0.02178	A	-22.236	0.10596
HFN	RAC875_c23812_187	8K	3918	0.639747	0.00985	A	11.8609	0.192053
HFN	RAC875_c4135_1782	1B	197	0.314276	0.00331	A	-6.8814	0.211921
HFN	RAC875_c45702_412	2D	88	0.601991	0.00901	A	12.8306	0.152318
HFN	RAC875_c5041_328	6B	118	0.122496	0.00066472	A	-3.3952	0.225166
HFN	RAC875_c59542_53	8K	2620	0.0230909	2.8592e-05	A	0.69703	0.231788
HFN	RAC875_c8735_387a	8K	3920	0.267992	0.00256	A	-5.6847	0.205298
HFN	tplb0034a02_612	2A	123	0.000717178	2.9036e-08	A	-0.017751	0.205298
HFN	wsnp_CAP11_c923_558715	5A	271	0.533919	0.00754	A	13.602	0.125828
HFN	wsnp_Ex_c17220_25871264	2A	122	0.000717178	2.9036e-08	A	-0.017751	0.205298
HFN	wsnp_Ex_c30787_39660951	2A	122	0.000717178	2.9036e-08	A	-0.017751	0.205298
HFN	wsnp_Ex_c31900_40635609	2A	123	0.000717178	2.9036e-08	A	-0.017751	0.205298
HFN	wsnp_Ex_rep_c66809_65185215	2A	123	0.000717178	2.9036e-08	A	-0.017751	0.205298
HFN	wsnp_Ku_c11060_18147688	7B	72	0.188827	0.00142	A	-6.0728	0.0794702
HFN	wsnp_Ku_rep_c110147_94431847	2A	122	0.000717178	2.9036e-08	A	-0.017751	0.205298
HFN	wsnp_Ex_c4774_8519623a	8K	3921	0.286627	0.00285	A	10.2303	0.933775
HFN	BobWhite_c16578_171	5D	195	0.267277	0.00254	A	-6.4014	0.152318
HFN	BobWhite_c41725_430	5B	27	0.15706	0.00103	A	-4.6723	0.0993377
HFN	BobWhite_c6690_965	7A	355	0.0667608	0.00021857	A	2.63916	0.0596026
HFN	BS00001450_51	7A	355	0.0667608	0.00021857	A	2.63916	0.0596026
HFN	BS00020575_51	4B	96	0.0387071	7.7729e-05	A	1.22385	0.165563
HFN	BS00048090_51	7B	111	0.346643	0.00387	A	-9.9362	0.10596
HFN	BS00070613_51	5B	103	0.512932	0.0071	A	18.0549	0.0662252
HFN	BS00081475_51	3A	228	0.0686947	0.00023057	A	-1.7494	0.172185
HFN	BS00086963_51	5A	84	0.714263	0.01155	A	-16.87	0.112583
HFN	BS00092275_51	2B	166	0.830473	0.01431	A	18.721	0.0927152
HFN	wsnp_Ex_c763_1503467	3A	131	0.00138761	1.0838e-07	A	-0.064054	0.92053
HFN	BS00098482_51	7A	347	1.01552	0.01891	A	16.8841	0.198675
HFN	Excalibur_c90096_77	1B	154	0.179503	0.0013	A	-4.5979	0.152318
HFN	GENE_4528_511	8K	3922	1.03867	0.0195	A	17.8992	0.165563
HFN	IAAV151	6A	184	1.44879	0.0304	A	22.5506	0.15894
HFN	IAAV285	7A	211	0.0211168	2.4015e-05	A	-0.70344	0.139073
HFN	IAAV8432	1B	189	0.0351184	6.4467e-05	A	-1.0591	0.18543
HFN	IACX7741	3B	167	0.0139093	1.0583e-05	A	0.40288	0.165563
HFN	Kukri_c22048_584	5B	103	0.512932	0.0071	A	18.0549	0.0662252
HFN	Kukri_c27692_822	7A	211	0.0211168	2.4015e-05	A	-0.70344	0.139073
HFN	Kukri_c47551_513	5B	27	0.15706	0.00103	A	-4.6723	0.0993377
HFN	wsnp_Ex_c8334_14049699	8K	3923	0.00138761	1.0838e-07	A	-0.064054	0.92053
HFN	Kukri_c5101_2636	7A	220	0.547968	0.00784	A	-10.753	0.15894
HFN	Ra_c23848_305	4A	117	0.531003	0.00748	A	-10.604	0.178808
HFN	Ra_c27465_569	4B	96	0.0387071	7.7729e-05	A	1.22385	0.165563
HFN	RAC875_c32212_84	7A	222	0.547968	0.00784	A	-10.753	0.15894
HFN	RAC875_c51971_428	8K	2604	1.58536	0.03418	A	26.0141	0.119205
HFN	RAC875_c87890_312	1B	154	0.179503	0.0013	A	-4.5979	0.152318
HFN	TA006084_0922	5B	27	0.15706	0.00103	A	-4.6723	0.0993377
HFN	Tdurum_contig10546_273	5A	84	0.714263	0.01155	A	-16.87	0.112583
HFN	Tdurum_contig42797_4145	1B	190	0.0351184	6.4467e-05	A	-1.0591	0.18543
HFN	Tdurum_contig8210_317	8K	3041	0.361451	0.00414	A	-8.6652	0.152318
HFN	Tdurum_contig8402_460	7B	226	1.47457	0.03111	A	21.1074	0.18543
HFN	wsnp_Ex_c13468_21202450	5B	27	0.15706	0.00103	A	-4.6723	0.0993377
HFN	wsnp_Ex_c1982_3731697	3B	168	0.0139093	1.0583e-05	A	0.40288	0.165563
HFN	wsnp_Ku_c18923_28319203	2B	175	0.123384	0.00067337	A	4.17351	0.0927152
HFN	wsnp_Ku_c2317_4448102	4A	117	0.531003	0.00748	A	-10.604	0.178808
HFN	wsnp_Ra_c4321_7860456	8K	3718	0.0165135	1.4836e-05	A	-0.49453	0.15894
HFN	BobWhite_c16398_128	5B	103	1.22337	0.02431	A	36.3513	0.0596026
HFN	BobWhite_c17735_131	5B	103	1.22337	0.02431	A	36.3513	0.0596026
HFN	BobWhite_c17735_254	5B	103	1.22337	0.02431	A	36.3513	0.0596026
HFN	BobWhite_c20692_123	5B	103	1.22337	0.02431	A	36.3513	0.0596026
HFN	BobWhite_c23019_513	3B	75	0.624666	0.00951	A	-11.156	0.211921
HFN	BobWhite_c2453_460	3D	5	0.586583	0.00867	A	13.7586	0.125828
HFN	BobWhite_c26143_145	8K	102	0.0272743	3.9534e-05	A	-1.018	0.0794702
HFN	BobWhite_c31565_664	5B	103	1.22337	0.02431	A	36.3513	0.0596026
HFN	BobWhite_c3259_96	4A	181	0.0708264	0.00024407	A	-2.4256	0.119205
HFN	BobWhite_c33990_190	5B	103	1.22337	0.02431	A	36.3513	0.0596026
HFN	BobWhite_c36944_167	5B	103	1.22337	0.02431	A	36.3513	0.0596026
HFN	BobWhite_c4103_360	3B	249	0.0287242	4.3712e-05	A	-0.82107	0.15894
HFN	BobWhite_c43683_388	5B	102	1.22337	0.02431	A	36.3513	0.0596026
HFN	BobWhite_c7029_58	5B	103	1.22337	0.02431	A	36.3513	0.0596026
HFN	BobWhite_c911_127	7A	212	0.0211168	2.4015e-05	A	-0.70344	0.139073
HFN	BobWhite_rep_c50362_537	5B	104	1.22337	0.02431	A	36.3513	0.0596026
HFN	BobWhite_rep_c61555_115	5B	103	1.22337	0.02431	A	36.3513	0.0596026
HFN	BS00005092_51	5B	103	1.22337	0.02431	A	36.3513	0.0596026
HFN	BS00010301_51	5B	103	1.22337	0.02431	A	36.3513	0.0596026
HFN	BS00010886_51	5B	103	1.22337	0.02431	A	36.3513	0.0596026
HFN	BS00010909_51	5B	104	1.22337	0.02431	A	36.3513	0.0596026
HFN	BS00011006_51	5B	103	1.22337	0.02431	A	36.3513	0.0596026
HFN	BS00011558_51	5B	103	1.22337	0.02431	A	36.3513	0.0596026
HFN	BS00021869_51	5B	103	1.22337	0.02431	A	36.3513	0.0596026
HFN	wsnp_Ku_c15096_23605606	8K	3634	0.725565	0.01181	A	-19.053	0.913907
HFN	BS00022408_51	5B	103	1.22337	0.02431	A	36.3513	0.0596026
HFN	BS00022763_51	5B	103	1.22337	0.02431	A	36.3513	0.0596026
HFN	BS00022960_51	5B	103	1.22337	0.02431	A	36.3513	0.0596026
HFN	BS00045284_51	5A	63	0.0256127	3.4991e-05	A	0.84964	0.13245
HFN	BS00064660_51	5B	103	1.22337	0.02431	A	36.3513	0.0596026
HFN	BS00065269_51	5A	63	0.0256127	3.4991e-05	A	0.84964	0.13245
HFN	BS00065996_51	5B	103	1.22337	0.02431	A	36.3513	0.0596026
HFN	BS00067613_51	5B	103	1.22337	0.02431	A	36.3513	0.0596026
HFN	BS00067615_51	5B	103	1.22337	0.02431	A	36.3513	0.0596026
HFN	BS00079014_51	3B	74	0.624666	0.00951	A	-11.156	0.211921
HFN	wsnp_Ku_c16117_24917524	1B	122	0.511012	0.00706	A	-18.576	0.927152
HFN	BS00082071_51	1B	194	0.204934	0.00163	A	4.78255	0.211921
HFN	BS00088186_51	5B	103	1.22337	0.02431	A	36.3513	0.0596026
HFN	BS00088558_51	5B	103	1.22337	0.02431	A	36.3513	0.0596026
HFN	BS00096585_51	5B	103	1.22337	0.02431	A	36.3513	0.0596026
HFN	BS00098228_51	5B	103	1.22337	0.02431	A	36.3513	0.0596026
HFN	BS00099648_51	5B	103	1.22337	0.02431	A	36.3513	0.0596026
HFN	CAP11_c506_72a	8K	3924	1.22337	0.02431	A	36.3513	0.0596026
HFN	CAP7_c11553_123	5B	103	1.22337	0.02431	A	36.3513	0.0596026
HFN	CAP7_c3756_190	7A	220	0.547968	0.00784	A	-10.753	0.15894
HFN	CAP7_rep_c8461_106	5B	103	1.22337	0.02431	A	36.3513	0.0596026
HFN	wsnp_RFL_Contig373_3974834	1B	123	0.10065	0.00046636	A	-4.4581	0.92053
HFN	D_contig17787_645	1D	38	0.207181	0.00166	A	-6.2846	0.10596
HFN	D_GA8KES401DISTP_65	6D	196	0.138621	0.00082831	A	3.70615	0.15894
HFN	D_GBB4FNX02HRJ2H_262	5B	103	1.22337	0.02431	A	36.3513	0.0596026
HFN	D_GBB4FNX02JJ4FT_425	5B	103	1.22337	0.02431	A	36.3513	0.0596026
HFN	Ex_c1344_1859	5A	63	0.0256127	3.4991e-05	A	0.84964	0.13245
HFN	Ex_c402_1223	1B	189	0.0351184	6.4467e-05	A	-1.0591	0.18543
HFN	Ex_c5902_905	5A	63	0.0256127	3.4991e-05	A	0.84964	0.13245
HFN	Excalibur_c10372_1256	6B	186	0.182858	0.00134	A	5.51656	0.125828
HFN	Excalibur_c11613_213	5B	103	1.22337	0.02431	A	36.3513	0.0596026
HFN	Excalibur_c1371_454	5B	103	1.22337	0.02431	A	36.3513	0.0596026
HFN	BobWhite_c2069_1096	3D	4	0.593528	0.00883	A	-17.659	0.913907
HFN	Excalibur_c15931_497	5B	103	1.22337	0.02431	A	36.3513	0.0596026
HFN	Excalibur_c21847_53	5B	103	1.22337	0.02431	A	36.3513	0.0596026
HFN	Excalibur_c22926_514	5A	63	0.0256127	3.4991e-05	A	0.84964	0.13245
HFN	Excalibur_c25331_1224	5A	63	0.0256127	3.4991e-05	A	0.84964	0.13245
HFN	Excalibur_c2727_124	5B	103	1.22337	0.02431	A	36.3513	0.0596026
HFN	Excalibur_c27820_1129	5B	103	1.22337	0.02431	A	36.3513	0.0596026
HFN	Excalibur_c2820_889	3B	74	0.624666	0.00951	A	-11.156	0.211921
HFN	Excalibur_c28850_166	5B	103	1.22337	0.02431	A	36.3513	0.0596026
HFN	Excalibur_c29592_519	5B	103	1.22337	0.02431	A	36.3513	0.0596026
HFN	Excalibur_c35797_547	5B	103	1.22337	0.02431	A	36.3513	0.0596026
HFN	BobWhite_c26_1245	8K	100	1.03839	0.01949	A	31.1298	0.933775
HFN	Excalibur_c35797_615	5B	103	1.22337	0.02431	A	36.3513	0.0596026
HFN	Excalibur_c36525_679	5B	103	1.22337	0.02431	A	36.3513	0.0596026
HFN	Excalibur_c37075_489	5B	103	1.22337	0.02431	A	36.3513	0.0596026
HFN	Excalibur_c4031_1227	5B	103	1.22337	0.02431	A	36.3513	0.0596026
HFN	Excalibur_c42667_427	3D	194	0.394986	0.00476	A	9.17137	0.145695
HFN	Excalibur_c44034_2067	5B	103	1.22337	0.02431	A	36.3513	0.0596026
HFN	Excalibur_c44034_479	5B	103	1.22337	0.02431	A	36.3513	0.0596026
HFN	Excalibur_c4459_1867	1B	190	0.0351184	6.4467e-05	A	-1.0591	0.18543
HFN	Excalibur_c4759_564	7A	213	0.0211168	2.4015e-05	A	-0.70344	0.139073
HFN	Excalibur_c54386_136	5B	103	1.22337	0.02431	A	36.3513	0.0596026
HFN	Excalibur_c82761_53	5B	103	1.22337	0.02431	A	36.3513	0.0596026
HFN	Excalibur_c84332_397	5B	103	1.22337	0.02431	A	36.3513	0.0596026
HFN	Excalibur_c8675_1638	5B	103	1.22337	0.02431	A	36.3513	0.0596026
HFN	Excalibur_c96334_93	5B	103	1.22337	0.02431	A	36.3513	0.0596026
HFN	Excalibur_rep_c103557_293	5B	103	1.22337	0.02431	A	36.3513	0.0596026
HFN	Excalibur_rep_c68017_140	5B	103	1.22337	0.02431	A	36.3513	0.0596026
HFN	Excalibur_rep_c68017_636	5B	103	1.22337	0.02431	A	36.3513	0.0596026
HFN	Excalibur_rep_c70952_72	5B	103	1.22337	0.02431	A	36.3513	0.0596026
HFN	GENE_3189_137	5B	103	1.22337	0.02431	A	36.3513	0.0596026
HFN	GENE_3206_154	5B	103	1.22337	0.02431	A	36.3513	0.0596026
HFN	GENE_3206_268	5B	103	1.22337	0.02431	A	36.3513	0.0596026
HFN	GENE_3310_647	5B	103	1.22337	0.02431	A	36.3513	0.0596026
HFN	GENE_3318_637	5B	103	1.22337	0.02431	A	36.3513	0.0596026
HFN	GENE_3466_653	5B	103	1.22337	0.02431	A	36.3513	0.0596026
[truncated: 81,726 more rows]

## Sheet: Supplemental Table 6
Trait	SNP	Chromosome	cM	KIN	KIN+PCA	KIN+1B1R	KIN GWAS hit name	Notes
HFN	Jagger_c5878_119	1B	0	3.10079	2.01368	2.34679	HFN_1B.1	located in or near 1B/1R translocation
HFN	Kukri_c44369_131	1B	1	3.08909	2.01547	2.34294
HFN	RAC875_c99055_69	3A	284	4.07149	3.99473	4.09695	HFN_3A.1
HFN	BS00099738_51	3B	227	3.03883	2.70774	2.74232	HFN_3B.1
HFN	Kukri_c29110_360	6A	89	3.83041	3.78497	3.62714	HFN_6A.1
HFN	BS00082104_51	6A	193	3.68772	3.67436	3.2262	HFN_6A.2
HFN	BS00003835_51	6A	200	3.63837	3.6056	3.14967
HFN	BS00065822_51	7A	255	2.63827	3.03256	3.34876	NA
HFN	BS00010819_51	7B	221	3.50266	3.76609	3.71177	HFN_7B.1
HFN	RAC875_c34012_1139	7B	221	3.50446	3.75498	3.70538
HFN	wsnp_Ex_c16577_25095267	7B	221	3.50682	3.76751	3.71833
HFN	BS00021666_51	7B	222	3.0494	3.1636	3.22043
HFN	Excalibur_c49736_1197	7B	238	3.49233	3.97114	3.96565
HFN	RAC875_c34012_983	7B	238	3.90233	4.3435	4.43418
HFN	TA001664_1167	7B	238	3.90233	4.3435	4.43418
HFN	Kukri_c40149_436	7B	239	2.85699	3.35918	3.01694
HFN	BS00042111_51	7B	251	3.5318	3.98978	3.46168
HFN	BS00028935_51	7B	253	2.91721	3.34348	2.88941
HFN	Excalibur_c24639_562	7B	262	4.78044	4.88336	4.93629
HFN	RAC875_c525_202	7B	262	4.78044	4.88336	4.93629
HFN	RAC875_c525_1425	7B	263	4.78044	4.88336	4.93629
HFN	Excalibur_c18631_169	7B	263	4.78044	4.88336	4.93629
HFN	BS00067911_51	7B	263	3.8755	3.95687	4.13498
HFN	RAC875_c525_811	7B	273	2.84466	3.02795	3.06818
HFN	BS00004171_51	7B	273	3.13373	3.36674	3.63412
HFN	RAC875_c525_106	7B	273	2.84466	3.02795	3.06818
HFN	RAC875_c1329_225	7B	273	3.13373	3.36674	3.63412
HFN	BS00021717_51	7B	279	3.27325	3.16662	3.41205
HFN	BS00111247_51	7B	279	3.27325	3.16662	3.41205
PRT	BS00086680_51	1A	71	3.25765	2.84771	3.22517	PRT_1A.1	co-located with YLD_1A.1
PRT	tplb0041a22_935	1A	96	3.03367	2.66154	2.86646	PRT_1A.2
PRT	Excalibur_c13489_867	1A	97	3.03367	2.66154	2.86646
PRT	BS00011913_51	1A	232	3.01466	2.65956	2.76195	PRT_1A.3
PRT	RAC875_c5882_307	1A	232	3.01466	2.65956	2.76195
PRT	RAC875_rep_c69619_78	2A	208	3.14588	2.35754	3.11848	PRT_2A.1
PRT	wsnp_JD_rep_c67103_42432235	2B	221	1.98005	3.10618	2.09366	NA	co-located with YLD_2B.2
PRT	BS00091099_51	2B	221	1.98005	3.10618	2.09366
PRT	wsnp_Ex_c114_230248	2B	221	1.98005	3.10618	2.09366
PRT	BS00046165_51	2B	261	3.03641	2.37572	3.22027	PRT_2B.1	co-located with YLD_2B.3
PRT	BS00092869_51	2B	261	2.96658	2.30016	3.14005
PRT	wsnp_Ku_c30545_40369365	3A	107	3.34479	3.22848	3.24268	PRT_3A.1	co-located with KIN+PCA yield GWAS hit
PRT	BS00078430_51	3A	112	2.66959	3.14415	2.65758
PRT	Ex_c67794_487	3A	120	3.06815	3.06005	3.04387
PRT	RFL_Contig1798_1606	3A	120	3.06815	3.06005	3.04387
PRT	wsnp_BF429272A_Ta_2_1	3A	120	3.06815	3.06005	3.04387
PRT	wsnp_RFL_Contig2767_2518373	3A	120	3.06815	3.06005	3.04387
PRT	RFL_Contig102_119	3A	120	3.06815	3.06005	3.04387
PRT	RFL_Contig4399_956	3A	120	3.06815	3.06005	3.04387
PRT	wsnp_Ex_c11397_18400400	3A	120	3.06815	3.06005	3.04387
PRT	wsnp_Ex_c5997_10512308	3A	120	3.06815	3.06005	3.04387
PRT	wsnp_Ex_rep_c108072_91444417	3A	120	3.06815	3.06005	3.04387
PRT	wsnp_Ku_rep_c104691_91086871	3A	120	3.06815	3.06005	3.04387
PRT	BS00063531_51	3B	113	3.38883	3.22054	3.45597	PRT_3B.1
PRT	JD_c119_119	3B	113	3.22474	3.27395	3.27786
PRT	RAC875_c12934_650	3B	113	3.22474	3.27395	3.27786
PRT	TA001646_1356	3B	113	3.22474	3.27395	3.27786
PRT	wsnp_Ex_rep_c67067_65534806	3B	113	3.22474	3.27395	3.27786
PRT	wsnp_Ex_rep_c69783_68742690	3B	113	3.22474	3.27395	3.27786
PRT	Excalibur_rep_c67686_205	3B	113	3.27213	3.10097	3.35926
PRT	Ku_c17799_716	3B	113	3.38883	3.22054	3.45597
PRT	wsnp_Ex_c20652_29734133	3B	113	3.38883	3.22054	3.45597
PRT	Tdurum_contig416_931	3B	113	3.38883	3.22054	3.45597
PRT	IAAV958	3B	113	3.22474	3.27395	3.27786
PRT	wsnp_CAP11_c272_234769	3B	113	3.22474	3.27395	3.27786
PRT	Excalibur_c9001_569	3B	113	3.22559	3.26599	3.27722
PRT	CAP12_rep_c7901_114	3B	114	3.22474	3.27395	3.27786
PRT	RAC875_c58159_989	3B	156	3.09555	2.32239	2.84466	PRT_3B.2	co-located with TW_3B.2
PRT	Excalibur_c23620_560	3B	278	3.01083	3.12737	3.22676	PRT_3B.3	co-located with TW_3B.4
PRT	GENE_1618_780	3B	279	3.02443	3.12575	3.2415
PRT	BobWhite_c9277_295	3B	279	3.02443	3.12575	3.2415
PRT	Kukri_c29615_377	3B	280	3.19199	3.29794	3.29189
PRT	Excalibur_c6906_2385	3B	283	3.1987	2.60033	3.09932
PRT	BS00029434_51	6B	12	3.14475	3.79555	3.11539	PRT_6B.1	co-located with YLD_6B.1
PRT	BS00009795_51	6B	12	3.36384	3.27262	3.11571
PRT	BS00010580_51	6B	12	3.36384	3.27262	3.11571
PRT	Tdurum_contig50121_249	6B	41	2.13312	3.15742	2.17653
PRT	BS00027942_51	6B	41	2.08197	3.1642	2.16494
PRT	BS00111086_51	6B	48	2.64589	3.28424	2.66756
PRT	BS00090069_51	6B	48	2.54212	3.04979	2.49485
PRT	BS00110803_51	6B	48	2.64589	3.28424	2.66756
PRT	RAC875_c2291_123	6B	48	2.64589	3.28424	2.66756
PRT	BS00008727_51	6B	105	2.61979	3.01578	2.54363	NA
PRT	wsnp_Ex_c1145_2199269	6B	105	2.61979	3.01578	2.54363
PRT	Ex_c1145_552	6B	105	2.68613	3.09913	2.60555
PRT	RAC875_c64560_111	6B	105	2.68613	3.09913	2.60555
PRT	wsnp_Ex_c1145_2198295	6B	105	2.68613	3.09913	2.60555
PRT	wsnp_Ex_c1145_2198433	6B	106	2.61979	3.01578	2.54363
TW	RAC875_rep_c95069_54	1B	81	3.11814	3.0573	2.64207	TW_1B.1
TW	Tdurum_contig212_133	1B	194	2.75945	2.49349	3	NA
TW	GENE_1771_541	3B	57	3.60116	3.42901	3.59544	TW_3B.1
TW	D_GCE8AKX01C0776_247	3B	156	3.15778	3.39238	3.52635	TW_3B.2	co-located with PRT_3B.2
TW	RAC875_c58159_989	3B	156	3.20354	3.42442	3.63173
TW	RAC875_c161_228	3B	157	3.15778	3.39238	3.52635
TW	Excalibur_c5977_1409	3B	157	3.15778	3.39238	3.52635
TW	RFL_Contig5418_347	3B	157	3.16873	3.40404	3.49354
TW	RAC875_c28384_413	3B	157	3.15778	3.39238	3.52635
TW	RAC875_c4024_112	3B	158	3.15778	3.39238	3.52635
TW	Excalibur_c82403_135	3B	158	2.73993	2.92812	3.08341
TW	BS00032695_51	3B	158	3.15778	3.39238	3.52635
TW	Excalibur_c5977_711	3B	158	3.15778	3.39238	3.52635
TW	Kukri_rep_c117846_427	3B	158	3.15778	3.39238	3.52635
TW	BS00032692_51	3B	164	3.15778	3.39238	3.52635
TW	Excalibur_c5977_383	3B	164	3.15778	3.39238	3.52635
TW	Excalibur_c5977_440	3B	164	3.15778	3.39238	3.52635
TW	TA001128_1276	3B	164	3.15778	3.39238	3.52635
TW	BS00032694_51	3B	164	3.15778	3.39238	3.52635
TW	Excalibur_c33274_498	3B	208	3.21113	3.2326	3.30475	TW_3B.3
TW	Tdurum_contig67350_494	3B	208	3.21113	3.2326	3.30475
TW	Tdurum_contig11443_1022	3B	209	3.21113	3.2326	3.30475
TW	BS00073480_51	3B	270	3.41099	2.7986	3.10719	TW_3B.4	co-located with PRT_3B.3
TW	Excalibur_c63859_285	3B	270	3.41099	2.7986	3.10719
TW	Excalibur_c63859_401	3B	270	3.41099	2.7986	3.10719
TW	Kukri_c45513_83	3B	270	3.41099	2.7986	3.10719
TW	Kukri_c89530_189	3B	270	3.41099	2.7986	3.10719
TW	BS00064875_51	3B	270	3.41099	2.7986	3.10719
TW	BS00064876_51	3B	270	3.41099	2.7986	3.10719
TW	Excalibur_c3556_1758	3B	270	3.41099	2.7986	3.10719
TW	RAC875_c13256_1359	3B	270	3.41099	2.7986	3.10719
TW	RAC875_c7518_2343	3B	270	3.41099	2.7986	3.10719
TW	Tdurum_contig11705_400	3B	270	3.41099	2.7986	3.10719
TW	BS00085964_51	3B	271	3.41099	2.7986	3.10719
TW	BS00085966_51	3B	271	3.41099	2.7986	3.10719
TW	Ex_c11784_289	3B	272	3.41099	2.7986	3.10719
TW	Tdurum_contig93524_791	3B	273	3.41099	2.7986	3.10719
TW	RAC875_c6293_237	3B	273	3.41099	2.7986	3.10719
TW	BS00062914_51	3B	273	3.41099	2.7986	3.10719
TW	BS00035732_51	7D	90	2.75696	2.91364	3.28281	NA	co-located with KIN+PCA yield GWAS hit
TW	TA001185_0966	7D	90	2.66756	2.82102	3.19425
TW	Excalibur_c4508_1007	7D	90	2.66756	2.82102	3.19425
TW	Excalibur_c4508_1959	7D	90	2.66756	2.82102	3.19425
TW	Kukri_c48125_714	7D	90	2.69037	2.85078	3.2222
TW	D_GDS7LZN01CWBG5_74	7D	90	2.75696	2.91364	3.28281
YLD	IAAV8987	1A	57	3.33755	2.66555	0.00075096	YLD_1A.1	co-located with PRT_1A.1
YLD	Tdurum_contig47183_205	1A	57	3.69888	3.01502	0.00037165
YLD	BS00086680_51	1A	71	3.45322	2.84771	0.00035512
YLD	wsnp_Ra_c41581_48764320	1A	73	4.01024	3.36718	0.00014138
YLD	Excalibur_c37474_179	1A	73	4.0328	3.39729	0.00012763
YLD	Excalibur_c37474_242	1A	73	4.0328	3.39729	0.00012763
YLD	Kukri_c27717_316	1A	73	4.0328	3.39729	0.00012763
YLD	RAC875_rep_c105092_114	1A	73	4.0328	3.39729	0.00012763
YLD	RFL_Contig5450_993	1A	73	4.0328	3.39729	0.00012763
YLD	wsnp_Ex_c15188_23387523	1A	73	4.0328	3.39729	0.00012763
YLD	wsnp_Ra_c34203_42948357	1A	73	4.0328	3.39729	0.00012763
YLD	BobWhite_c46349_402	1A	75	3.429	2.88606	0.00051508
YLD	Kukri_c54467_100	1A	76	3.69562	3.11506	0.00025854
YLD	wsnp_Ex_rep_c69738_68695568	1A	76	3.69562	3.11506	0.00025854
YLD	BS00070580_51	1A	166	3.27556	3.08245	0.00075423	YLD_1A.2
YLD	BS00070581_51	1A	166	3.27556	3.08245	0.00075423
YLD	wsnp_CAP8_c4785_2322876	1A	166	3.27556	3.08245	0.00075423
YLD	BS00023935_51	1A	166	3.27556	3.08245	0.00075423
YLD	BobWhite_c22134_398	1A	167	3.24864	3.05079	0.00084076
YLD	Jagger_c5878_119	1B	0	0.624373	3.01225	0.02485	NA	HFN_1B.1
YLD	Kukri_c44369_131	1B	1	0.624977	3.01169	0.02479
YLD	wsnp_Ku_c11987_19473636	1B	57	1.23047	3.47471	0.00912	NA
YLD	RAC875_c8271_1469	1B	57	1.21939	3.42861	0.01031
YLD	RAC875_c8271_1352	1B	57	1.22621	3.43492	0.00992
YLD	Kukri_c105601_74	1B	57	1.09485	3.20715	0.01884
YLD	Kukri_c18006_1568	1B	57	1.22621	3.43492	0.00992
YLD	RAC875_c8271_887	1B	57	1.22621	3.43492	0.00992
YLD	wsnp_Ku_c11987_19472688	1B	57	1.22621	3.43492	0.00992
YLD	Kukri_c23300_267	1B	57	1.46725	3.33762	0.00782
YLD	BS00022255_51	1B	57	1.46725	3.33762	0.00782
YLD	Excalibur_c6417_938	1B	57	1.22621	3.43492	0.00992
YLD	RAC875_rep_c96733_369	1B	57	1.22621	3.43492	0.00992
YLD	Excalibur_c75821_605	1B	59	0.728367	3.65655	0.0172
YLD	wsnp_Ex_rep_c67665_66326492	1B	115	1.97143	5.58862	0.00020677	NA
YLD	RAC875_c48625_182	2A	23	4.30377	4.13264	6.7331e-05	YLD_2A.1
YLD	TA001766_2030	2A	23	4.2454	4.109	7.6411e-05
YLD	BS00039972_51	2A	23	4.30377	4.13264	6.7331e-05
YLD	BS00014736_51	2A	23	4.30377	4.13264	6.7331e-05
YLD	BS00039973_51	2A	23	4.30377	4.13264	6.7331e-05
YLD	BS00086365_51	2A	23	4.30377	4.13264	6.7331e-05
YLD	Excalibur_c12177_285	2A	23	4.30377	4.13264	6.7331e-05
YLD	Excalibur_c1408_1577	2A	23	4.30377	4.13264	6.7331e-05
YLD	Kukri_c3882_2021	2A	23	4.30377	4.13264	6.7331e-05
YLD	Excalibur_c20491_1244	2A	23	4.30377	4.13264	6.7331e-05
YLD	Kukri_c24446_306	2A	23	4.30377	4.13264	6.7331e-05
YLD	Excalibur_c21663_145	2A	24	3.86154	3.02756	0.0003921
YLD	BS00093990_51	2A	26	3.22767	2.4034	0.00142
YLD	BS00107857_51	2A	245	4.57359	4.20867	2.6641e-05	YLD_2A.2
YLD	RAC875_c16993_839	2A	245	4.57359	4.20867	2.6641e-05
YLD	BobWhite_c5756_633	2A	257	3.33558	3.1433	0.00051564
YLD	Excalibur_c12971_253	2A	257	3.04051	2.83863	0.00075287
YLD	BS00002660_51	2B	38	3.08795	2.54061	0.00188	YLD_2B.1	YLD_2B.1	gene dropping locus
YLD	wsnp_JD_rep_c67103_42432235	2B	221	3.97285	4.35859	6.8486e-05	YLD_2B.2	co-located with KIN+PCA protein GWAS
YLD	BS00091099_51	2B	221	3.97285	4.35859	6.8486e-05
YLD	wsnp_Ex_c114_230248	2B	221	3.97285	4.35859	6.8486e-05
YLD	BS00046165_51	2B	261	3.44772	3.19004	0.00019976	YLD_2B.3	co-located with PRT_2B.1
YLD	BS00092869_51	2B	261	3.41127	3.13267	0.00022085
YLD	Excalibur_c30744_181	2B	313	3.42514	3.48442	0.00033055	YLD_2B.4
YLD	Kukri_c34553_110	2B	314	3.42514	3.48442	0.00033055
YLD	RFL_Contig385_761	2B	314	3.42514	3.48442	0.00033055
YLD	BobWhite_c23443_337	2B	314	3.42514	3.48442	0.00033055
YLD	Excalibur_c30729_152	2B	314	3.42514	3.48442	0.00033055
YLD	BobWhite_c23950_145	2B	314	3.42514	3.48442	0.00033055
YLD	Kukri_c27631_1329	2B	314	3.42514	3.48442	0.00033055
YLD	RFL_Contig3713_316	2B	314	3.42514	3.48442	0.00033055
YLD	RFL_Contig3713_538	2B	314	3.42514	3.48442	0.00033055
YLD	BS00009791_51	2B	314	3.56462	3.50496	0.00027649
YLD	IAAV1502	2B	314	3.17215	3.30454	0.00051799
YLD	BobWhite_c33464_133	2B	314	3.62652	3.75699	0.00019682
YLD	RAC875_c22463_494	2B	314	3.62652	3.75699	0.00019682
YLD	RAC875_c22463_416	2B	314	3.428	3.48499	0.00033458
YLD	BS00011047_51	2B	314	3.42514	3.48442	0.00033055
YLD	IACX7803	2B	314	3.42514	3.48442	0.00033055
YLD	Jagger_c5526_105	2B	314	3.42514	3.48442	0.00033055
YLD	Jagger_c7688_98	2B	314	3.42514	3.48442	0.00033055
YLD	BS00011276_51	2B	314	3.42514	3.48442	0.00033055
YLD	BS00051965_51	2B	314	3.42514	3.48442	0.00033055
YLD	BS00009882_51	2B	314	3.501	3.57504	0.00027837
YLD	Kukri_c15985_1277	2B	314	3.428	3.48499	0.00033458
YLD	RAC875_c37540_583	2B	314	3.01414	3.0745	0.00082944
YLD	Excalibur_c1883_340	2B	314	3.42514	3.48442	0.00033055
YLD	BS00063589_51	2B	314	3.42514	3.48442	0.00033055
YLD	BS00069756_51	2B	314	3.42514	3.48442	0.00033055
YLD	BS00046601_51	2B	314	3.42514	3.48442	0.00033055
YLD	BS00003673_51	2B	314	3.42514	3.48442	0.00033055
YLD	Excalibur_c65466_714	2B	314	3.42514	3.48442	0.00033055
YLD	BS00009763_51	2B	314	3.42514	3.48442	0.00033055
YLD	BobWhite_c32319_313	2B	314	3.56462	3.50496	0.00027649
YLD	Excalibur_rep_c102228_810	2B	314	3.56462	3.50496	0.00027649
YLD	Excalibur_c7051_1027	2B	314	3.42514	3.48442	0.00033055
YLD	Excalibur_c7051_537	2B	314	3.42514	3.48442	0.00033055
YLD	Excalibur_c7051_590	2B	314	3.42514	3.48442	0.00033055
YLD	RFL_Contig3713_280	2B	314	3.42514	3.48442	0.00033055
YLD	BobWhite_c32319_268	2B	314	3.42514	3.48442	0.00033055
YLD	BobWhite_c5191_362	2B	314	3.42514	3.48442	0.00033055
YLD	BobWhite_c5191_563	2B	314	3.42514	3.48442	0.00033055
YLD	CAP12_s9114_61	2B	314	3.42514	3.48442	0.00033055
YLD	Excalibur_c30744_1195	2B	314	3.42514	3.48442	0.00033055
YLD	BS00003589_51	2B	314	3.42514	3.48442	0.00033055
YLD	IACX5726	2B	314	3.42514	3.48442	0.00033055
YLD	BS00069754_51	2B	314	3.42514	3.48442	0.00033055
YLD	RFL_Contig4423_529	2B	314	3.42514	3.48442	0.00033055
YLD	RAC875_c98387_145	2B	315	3.42514	3.48442	0.00033055
YLD	BS00106695_51	2B	315	3.42514	3.48442	0.00033055
YLD	CAP12_rep_c3989_324	2B	315	3.42514	3.48442	0.00033055
YLD	BobWhite_c23950_203	2B	316	3.42514	3.48442	0.00033055
YLD	Kukri_c55909_1109	2B	316	3.42514	3.48442	0.00033055
YLD	Kukri_c25702_948	2B	316	3.15782	3.20213	0.00066612
YLD	CAP12_rep_c3989_239	2B	316	3.42514	3.48442	0.00033055
YLD	IACX7683	2B	316	3.42514	3.48442	0.00033055
YLD	RAC875_rep_c102485_468	2B	316	3.42514	3.48442	0.00033055
YLD	RFL_Contig5005_761	2B	316	3.7776	3.81169	0.0001312
YLD	Excalibur_c4372_262	2B	317	3.7776	3.81169	0.0001312
YLD	RAC875_c1858_2693	2B	317	3.42514	3.48442	0.00033055
YLD	Kukri_c11040_787	2B	317	3.42514	3.48442	0.00033055
YLD	Ex_c52711_584	2B	317	3.43146	3.5	0.00031905
YLD	BS00004405_51	2B	317	3.42514	3.48442	0.00033055
YLD	BS00010264_51	2B	317	3.42514	3.48442	0.00033055
YLD	Excalibur_c31864_179	2B	317	3.42514	3.48442	0.00033055
YLD	IACX6480	2B	317	3.42514	3.48442	0.00033055
YLD	IACX8828	2B	317	3.42514	3.48442	0.00033055
YLD	RAC875_c31328_381	2B	317	3.42514	3.48442	0.00033055
YLD	tplb0057b09_367	2B	317	3.42514	3.48442	0.00033055
YLD	GENE_3921_131	2B	317	3.42514	3.48442	0.00033055
YLD	GENE_3921_24	2B	317	3.42514	3.48442	0.00033055
YLD	BS00022222_51	2B	317	3.43146	3.5	0.00031905
YLD	Excalibur_c2174_1681	2B	317	3.43146	3.5	0.00031905
YLD	Excalibur_c31864_713	2B	317	3.42514	3.48442	0.00033055
YLD	IAAV3800	2B	317	3.42514	3.48442	0.00033055
YLD	Kukri_c34553_188	2B	319	5.56051	5.89439	2.5573e-06
YLD	BS00060618_51	2B	319	4.98687	5.08701	1.1958e-05
YLD	wsnp_Ex_c1668_3169623	2D	36	3.93535	3.97865	0.0001466	YLD_2D.1
YLD	Ex_c67794_487	3A	120	2.96257	3.06642	0.00086753	NA	co-segregated with PRT_3A.1
YLD	RFL_Contig1798_1606	3A	120	2.96257	3.06642	0.00086753
YLD	wsnp_BF429272A_Ta_2_1	3A	120	2.96257	3.06642	0.00086753
YLD	wsnp_RFL_Contig2767_2518373	3A	120	2.96257	3.06642	0.00086753
YLD	RFL_Contig102_119	3A	120	2.96257	3.06642	0.00086753
YLD	RFL_Contig4399_956	3A	120	2.96257	3.06642	0.00086753
YLD	wsnp_Ex_c11397_18400400	3A	120	2.96257	3.06642	0.00086753
YLD	wsnp_Ex_c5997_10512308	3A	120	2.96257	3.06642	0.00086753
YLD	wsnp_Ex_rep_c108072_91444417	3A	120	2.96257	3.06642	0.00086753
YLD	wsnp_Ku_rep_c104691_91086871	3A	120	2.96257	3.06642	0.00086753
YLD	wsnp_Ex_c8884_14841846	3A	180	3.13084	2.91364	0.00059691	YLD_3A.1		Fradgley et all locus under selection
YLD	wsnp_Ex_c9483_15722127	3A	180	3.13084	2.91364	0.00059691
YLD	BS00061173_51	3A	181	3.13084	2.91364	0.00059691
YLD	BS00061179_51	3A	181	3.13084	2.91364	0.00059691
YLD	CAP8_rep_c5825_165	5B	3	3.27165	3.31045	0.00037131	YLD_5B.1
YLD	BS00022336_51	5B	3	2.68613	3.12053	0.00108
YLD	Kukri_c46276_63	5B	4	2.68613	3.12053	0.00108
YLD	wsnp_JD_c1119_1642176	6A	1	4.22028	3.81355	7.3819e-05	YLD_6A.1
YLD	BS00082812_51	6A	1	4.22028	3.81355	7.3819e-05
YLD	wsnp_Ku_c34036_43438136	6A	1	3.23891	2.66959	0.00081505
YLD	Kukri_c39873_66	6A	13	3	2.34104	0.00153
YLD	GENE_3659_104	6A	131	3.04268	2.3279	0.00232	YLD_6A.2	TaGW2-A within this interval
YLD	GENE_3659_162	6A	131	3.04268	2.3279	0.00232
YLD	BS00074979_51	6A	133	3.20594	2.50446	0.00166
YLD	wsnp_Ex_rep_c67605_66248628	6A	133	3.27697	2.53165	0.00145
YLD	wsnp_Ku_c3354_6228863	6A	133	3.2665	2.54975	0.00148
YLD	wsnp_Ku_c3354_6228393	6A	133	3.43175	2.73049	0.00108
YLD	BS00033795_51	6A	133	3.2665	2.54975	0.00148
YLD	BS00022553_51	6A	133	3.2665	2.54975	0.00148
YLD	BS00022913_51	6A	133	3.2665	2.54975	0.00148
YLD	BS00064632_51	6A	133	3.2665	2.54975	0.00148
YLD	BS00072945_51	6A	133	3.2665	2.54975	0.00148
YLD	BS00078715_51	6A	133	3.2665	2.54975	0.00148
YLD	BS00086046_51	6A	133	3.2665	2.54975	0.00148
YLD	BS00087178_51	6A	133	3.2665	2.54975	0.00148
YLD	BS00099290_51	6A	133	3.2665	2.54975	0.00148
YLD	CAP11_c1206_301	6A	133	3.2665	2.54975	0.00148
YLD	Excalibur_c1492_1282	6A	133	3.2665	2.54975	0.00148
YLD	Excalibur_c154_375	6A	133	3.2665	2.54975	0.00148
YLD	Excalibur_c4579_979	6A	133	3.2665	2.54975	0.00148
YLD	Excalibur_c49239_97	6A	133	3.2665	2.54975	0.00148
YLD	Kukri_c1281_515	6A	133	3.2665	2.54975	0.00148
YLD	Kukri_c30819_246	6A	133	3.2665	2.54975	0.00148
YLD	Ra_c5250_567	6A	133	3.2665	2.54975	0.00148
YLD	RAC875_c58848_60	6A	133	3.2665	2.54975	0.00148
YLD	TA004032_0298	6A	133	3.2665	2.54975	0.00148
YLD	tplb0047k12_1370	6A	133	3.2665	2.54975	0.00148
YLD	wsnp_Ex_c17089_25709028	6A	133	3.2665	2.54975	0.00148
YLD	wsnp_Ex_c43887_50077773	6A	133	3.2665	2.54975	0.00148
YLD	wsnp_Ex_c590_1176609	6A	133	3.2665	2.54975	0.00148
YLD	wsnp_Ex_rep_c102173_87395725	6A	133	3.2665	2.54975	0.00148
YLD	wsnp_Ex_rep_c105612_89983181	6A	133	3.2665	2.54975	0.00148
YLD	wsnp_Ex_rep_c67218_65729639	6A	133	3.2665	2.54975	0.00148
YLD	wsnp_Ku_c2329_4474766	6A	133	3.2665	2.54975	0.00148
YLD	wsnp_Ku_c8394_14267750	6A	133	3.2665	2.54975	0.00148
YLD	wsnp_Ra_c44015_50539749	6A	133	3.2665	2.54975	0.00148
YLD	BS00022605_51	6A	133	3.2665	2.54975	0.00148
YLD	BS00062619_51	6A	133	3.2665	2.54975	0.00148
YLD	BS00064203_51	6A	133	3.2665	2.54975	0.00148
YLD	Excalibur_c16840_3454	6A	133	3.2665	2.54975	0.00148
YLD	Kukri_c38882_391	6A	133	3.2665	2.54975	0.00148
YLD	RAC875_c29487_369	6A	133	3.2665	2.54975	0.00148
YLD	wsnp_BE403421A_Ta_2_1	6A	133	3.2665	2.54975	0.00148
YLD	wsnp_Ex_c1104_2118684	6A	133	3.2665	2.54975	0.00148
YLD	wsnp_Ex_c18965_27868480	6A	133	3.2665	2.54975	0.00148
YLD	wsnp_Ex_c590_1176006	6A	133	3.2665	2.54975	0.00148
YLD	wsnp_Ku_c9388_15743434	6A	133	3.2665	2.54975	0.00148
YLD	wsnp_Ra_c31062_40243185	6A	133	3.2665	2.54975	0.00148
YLD	BS00066047_51	6A	133	3.2665	2.54975	0.00148
YLD	IAAV6992	6A	134	3.2665	2.54975	0.00148
YLD	BS00009795_51	6B	12	3.11751	2.93181	0.00224	YLD_6B.1	co-located with PRT_6B.1
YLD	BS00010580_51	6B	12	3.11751	2.93181	0.00224
YLD	Kukri_c21405_2131	6B	16	3.80019	3.50955	0.00020999
YLD	Excalibur_c39569_79	6B	30	3.465	4.36447	0.00013431
YLD	Ra_c8396_464	6B	36	3.10275	3.35488	0.00034815
YLD	Ra_c8396_465	6B	36	2.86328	3.08814	0.00064584
YLD	BS00010403_51	6B	36	3.74271	3.91729	0.00010172
YLD	Tdurum_contig29162_378	6B	36	3.74271	3.91729	0.00010172
YLD	BS00033641_51	6B	41	2.31966	3.2553	0.00219
YLD	BS00033642_51	6B	41	2.14813	3.23073	0.00259
YLD	IAAV3265	7D	89	2.30364	3.46897	0.00138	NA	co-located with KIN+PCA test weight GWAS hit
YLD	BS00035732_51	7D	90	2.29243	3.29883	0.00158
YLD	TA001185_0966	7D	90	2.24795	3.23313	0.00176
YLD	Excalibur_c4508_1007	7D	90	2.24795	3.23313	0.00176
YLD	Excalibur_c4508_1959	7D	90	2.24795	3.23313	0.00176
YLD	RAC875_c11933_885	7D	90	2.77211	4.0156	0.00043445
YLD	Kukri_c48125_714	7D	90	2.35952	3.45431	0.00125
YLD	D_GDS7LZN01CWBG5_74	7D	90	2.29243	3.29883	0.00158

## Sheet: Supplemental Table 7
Trait	Locus identified by GWAS	Chromosome	GWAS interval (Mbp)	GWAS peak marker (Mbp position)	Previously published QTL/genes	Published peak or flanking marker(s) (Mbp position)	Reference
HFN	HFN_1B.1	1B		Jagger_c5878_119 (1)	1B/1R translocation	(0-220)	Scott et al. 2020
HFN	HFN_3A.1	3A		RAC875_c99055_69 (728)	TaMYB10-A1	TaMYB10-A1 (704)	Lin et al. 2016; Scott et al. 2020
HFN	HFN_3B.1	3B		BS00099738_51 (759)	TaMYB10-B1	TaMYB10-B1 (751)	Lin et al. 2016; Scott et al. 2020
HFN	HFN_6A.2	6A		BS00082104_51 (581)	α-Amy1	TraesCS6A02G319300 - TraesCS6A02G334200 (554-564)	Ju et al. 2019
					Dream/Lynx-6A	Xbarc107 (595) – Xgwm1150 (NA)	Mohler et al. 2014
HFN	HFN_7B.1	7B	725-750	RAC875_c525_202 (750 )	FN-7B	wPt-3939 (709)	Börner et al. 2018
					Bussard/W332-84-7B	wPt-4902 (744)	Mohler et al. 2014
					Dream/Lynx-7B	XS2524-502 – XP7360-580 (NA)	Mohler et al. 2014
					BAUB469511/Format-7B	wmc70 (744)	Mohler et al. 2014
					Forno/Oberkulmer-7B	pwir232 (741)	Zanetti et al. 2020
					Cranbrook/Halberd-7B	P33/M55-6 (NA)	Mrva & Mares 2001
					7B	wPt-3723 (643). Left QTL interval marker	Emebiri et al. 2010
Protein	PRT_1A.3	1A		RAC875_c5882_307 (589)	GPC-1A	wmc254 (569)	Blanco et al. 2012
Yield	YLD_6A.2	6A	101-438	wsnp_Ku_c3354_6228393 (431)	TaGW2-A	TaGW2-A (238)	Simmonds et al. 2016
Yield/Protein	YLD_2B.3 /PRT_2B.1	2B		BS00046165_51 (698)	Qmt.tamu.2B.1.1	RFL_Contig3172_1752 (694)	Assanga et al. 2017
Protein/test weight	PRT_3B.2/TW_3B.2	3B		RAC875_c58159_989 (564) / RAC875_c58159_989 (572)	QTwt.crc-3B	Tdurum_contig27495_111 (588) and wsnp_Ex_c16378_24870688 (663)	Cabral et al. 2018
